# Supplementary material for: Profiling Analysis of Volatile and Non-volatile Compounds in Vitis Vinifera Berries (cv. Chardonnay) and Spontaneous Bud Mutation
Source: Front Nutr. 2021 Aug 6;8:715528. doi: 10.3389/fnut.2021.715528 (PMC8378792; doi:10.3389/fnut.2021.715528)
Supplement: Supplementary file 1 [file Table_1.xlsx]

## Sheet: S1
Table S1 List of primers for qRT-PCR analysis and inter-simple sequence repeat (ISSR) markers
responsive genes						ISSR markers
Genes	GenBank accession no.	Forward primer (5' to 3')	Reverse primer (5' to 3')	GEN-ID		Accession Code	ISSR primers
VvNCED1	NM_001281270	GTCCAGAAGCCATACCTCA	AGTTCACTTGCTCCGATTC	VIT_219s0093g00550		BC01-F	GGAATCTCGTGTCGCTCAT
VvNCED2	NM_001281271	ATGACCTCCCATACCAAGTGC	CTCCTCCCAAGCATTCCAGA	VIT_210s0003g03750		BC01-R	GGGTCCAACCGAAACAACTA
VvNCED3	XM_002283149	GTAGGCTTGGTGGATGGAT	TCGTGGATAACAGGTGAGC	VIT_205s0051g00670		BC02-F	CGCAACAAAGCCTACCAT
VvBG1	GU480917	TGAACCTTACATAGTTGCCCACCAT	AATCCCCATACATCAGAGGGTCAAT	VIT_201s0011g00760		BC02-R	AGCAGCCACCCTCACTCT
VvBG2	XM_003632325	ATAGTGAAGAAGAGGGCAGGCACG	GCGGCCATATCTGCAAGAAAGTC	VIT_207s0005g00380		BC03-F	GGTGAGGGTGGGTGTTAC
VvBG3	XM_002272377	GCCGCAGAATAGTAGAAGACTTTGC	GCAATATAAGGCTCGGTTGATGAGT	VIT_214s0006g01790		BC03-R	TTGTCAGGGTGCGAGGTG
VvPDS.1	JQ319635.1	GAGACTCTGCATGCCCATTG	CAGTCTCCCGGCAAAAGAAG	VIT_09s0002g00100		BC04-F	AGGAAGAAAGCAGCAGAGG
VvZEP.1	NM_001281273.1	TAGTTCAGTGCAGCCTTCGA	TAGTTCAGTGCAGCCTTCGA	VIT_07s0031g00620		BC04-R	GGTGGAAAGGGATAAGGTGA
VvPSY1	JQ319634.1	TGTTGCTCTGTTGTGGATTGT	CACCTCTGCCTCCTACCTT	VIT_04s0079g00680		BC05-F	AGCAGCCACCCTCACTCT
VvPSY2	XM_034846796.1	GGTCTATGAAGTGGTGCTTAGG	GAAGGTCTTGGCGTACTCAG	VIT_12s0028g00960		BC05-R	GCCCACTAAATGCGAACA
VvCLH1	XM_003632282.3	GTTACTCAGCCTATGTTCTCT	GATAACCTCCTCTGCTATGG	VIT_207s0151g00250		BC06-F	GAGTTTCATCTCCTACCCATCC
VvCLH2	XM_002271938.3	ACCTATGTTCCTCATTCCTTC	TCCAAGTGACCATATTCAGTAG	VIT_207s0151g00130		BC06-R	AAGCGTTTCCACTGAGCATT
VvHO3	XM_002285156.3	CAGCAAGTTGGTCTACGATACG	GAGAGGAAGGTTCAGGAATGGT	VIT_211s0016g05280		BC07-F	GTAGGAGGGTGAGACAGCG
VvPAL	JN858963.1	GCCAATCCTGTCACCAACCAT	TGATGGCAGTCCATTGTTGT	VIT_216s0039g01170		BC07-R	GTGAGCAGGAGGTTTATGGA
VvLCYB	JQ319639.1	GGAGTGCCTATGGAAGATATTCAG	CTGCTGCTAGAGTCCTTGCTA	VIT_08s0007g05690		BC08-F	GATAGAAGCCACAGACTCAACG
VvCCD1.1	KF008001	TGGGACAGGTAATACGGCTC	AGCAGTGAAGGAATGGGTCA	VIT_13s0064g00810		BC08-R	AAACGGAACGGAAGAAGG
VvCCD1.2	AY856353	GCCGCCTTGAAAATCCAGAT	TTCCTGCCAGTGTAGCTCTC	VIT_13s0064g00840		BC09-F	ACCTCCTGTCACCACCAAC
VvCCD4a	KF008002	CGGAGGAGGATGATGGGTAC	CTCACGGCAGCCACAATATC	VIT_02s0087g00910		BC09-R	CGCAACAAAGCCTACCAT
VvCCD4b	KF008003	TGGCCATCTCTACGCACTAG	AGGTTAGGAATGGACGCACA	VIT_02s0087g00930		BC10-F	GCGTAGCCAACAGAACCA
VvGST2	EF088687.1	TGATAAAATTCGATTTGCGGAAT	TCCGTCTTCAAAGGCTGGAA	VIT_207s0005g00030		BC10-R	GCCCACTAAATGCGAACA
VvPME	NM_001281162	TGGTGAAGAAGGGCTTACC	CATAGTAGAGTGTATCCAGAGC	VIT_212s0035g01900		BC11-F	TGAGGGAGCGAGCAAAGT
VvPL	XM_002285603	TCCAACAACCACTTTGCC	CACTTCCACCAATAGCATAC	VIT_205s0051g00590		BC11-R	AAGCCAAACAAGCACAAGG
VvPG	XM_002281791	CTTTGAGCCTTTGATACAGC	CCTGAACACCATCTCCTTTC	VIT_209s0002g06380		BC12-F	ACAACCTGTCTCCCGATTC
VvCell	XM_010661836	GGCTAAGAAGCAGGTTGAC	CAGAGTAGAGGTATTGGAAGC	VIT_202s0025g02650		BC12-R	GTGGTGCTTACCTTCCTCTTAT
VvTPS24	XM_034823671.1	TGCAGTCACTCCACAGGAAA	ACAATGGATAGCACCCCGAA	VIT_219s0014g02550		BC13-F	GGGAGAAAGAAGCCACAGA
VvTPS56	HM807392	TACAAAGAGCACGGGTGGAA	TCAAGTACTCGTGGGCCTTT	VIT_00s0271g00060		BC13-R	AAACGGAACGGAAGAAGG
VvTPS52	HM807399	TGGGGCAAGGTGTTACTAGG	CTCCTCTCTTGCAGTTCCCA	VIT_12s0134g00140		BC14-F	CGTTTCGTATCGGTTTCTG
VvTPS57	HM807394	TTTCTCCTGGGTCATGGCAT	TCCAGGTATGATCCGTCGTG	VIT_00s0372g00040		BC14-R	CATCGTCCCACATCTTCC
VvTPS58	HM807396	TTTCTCCTGGGTCATGGCAT	TCCAGGTATGATCCGTCGTG	VIT_00s0372g00070		BC15-F	TAGCAATGGAGGGAGCAG
VvDXR	XR_004649650.1	AGAGGCTTTGGCTGACTGTGA	AACCTGCGCAACCTACTATTCC	VIT_17s0000g08390		BC15-R	TTGACGAGGACGACGATG
VvHDR	XM_002284623.4	TCTTCCTCGTCTGTGGCTGTT	GCGATTCATGAGCTCCAGAGT	VIT_03s0063g02030		VVS2-F	CAGCCCGTAAATGTATCCATC
VvDSX	MA161553	TGACCAAGTTCGATCCTGCT	AGAGATTCAAGCCCGTTCCA	VIT_05s0020g02130		VVS2-R	AAATTCAAAATTCTAATTCAACTGG
VvGPPS	AY351862.1	AGAATCTGGGATTGGCATTCC	TGGCGGATGTCAGACAATGA	VIT_15s0024g00850		VVMD5-F	CTAGAGCTACGCCAATCCAA
VvGGPPS1	XM_034828525.1	TCCGTCCCGTTCTCTGTATC	CCTTGTGATTTGTGGGCTTT	VIT_204s0023g01210		VVMD5-R	TATACCAAAAATCATATTCCTAAA
VvGGPPS2	XM_002283328.3	GGAACAAAGACGCCACATTT	AGCCTCGTCCAAGGCTTTAT	VIT_218s0001g12000		VVMD7-F	AGAGTTGCGGAGAACAGGAT
VvIDI	XM_034827419.1	TGCTGCACAGAGCTTTCAGT	TCAACAGGTGCATCTTCAGC	VIT_04s0023g00600		VVMD7-R	CGAACCTTCACACGCTTGAT
VvLOXA	XM_002285538	AAAGGCAGCATTTGAACGGT	AGCTCCGTGTCTGTTCTTCA	VIT_06s0004g01510		VVMD25-F	TTCCGTTAAAGCAAAAGAAAAAGG
VvLOXO	XM_002273222.2	CCACTACTACCCAAGCCCAA	AAGTTTAGGGCAGCGTGTTG	VIT_09s0002g01080		VVMD25-R	TTGGATTTGAAATTTATTGAGGGG
VvHPL1	HM627632	CGCCAGTTACATCAAGCCTC	CAGGAAGTTGACGCTGATGG	VIT_12s0059g01060		VVMD27-F	GTACCAGATCTGAATACATCCGTAAGT
VvHPL2	HM627633	CAGATGATGCAACGGTGGAG	GATCCCAACAGCAAGGTTCC	VIT_03s0063g01830		VVMD27-R	ACGGGTATAGAGCAAACGGTGT
VvADH1	AF194173	AACTACAAGCCCCGTTCTGA	AGGCCTTCCCCTTTTAGCAT	VIT_18s0001g15410		VVMD28-F	AACAATTCAATGAAAAGAGAGAGAGAGA
VvADH2	AF194174	CAGAAGCGTTGAGTGTACCG	AAGTGCCCTTCAGAGTCCTC	VIT_04s0044g01110		VVMD28-R	TCATCAATTTCGTATCTCTATTTGCTG
VvADH3	AF194175	TTACTTCTGGGAGGCCAAGG	GTTTGAGATCCGTTACGCCC	VIT_18s0001g15450		VVMD32-F.	GGAAAGATGGGATGACTCGC
VvQR	XM_003631207	GTGATAAGGCAGTGAAGGTA	CCTCTCCGTTTGAAGTTACT	VIT_01s0127g00740		VVMD32-R	TATGATTTTTTAGGGGGGTGAGG
VvEGS	XM_003631651	AGTATTACCGTCTATGGCAG	TTCACAACCTCTTCCTCTG	VIT_203s0088g00060		VvMC5G6-1-F	TTCTAAGACAGAATTGCTTGGC
VvECar	JF808010	ATGGCTATACTCATTCTGGGAC	ATCTCTCCAAGCAAGCAGCA	VIT_219s0014g04920		VvMC5G6-2-R	TTATCTGTAGCTTTCACACCCC
VvOPR	NM_001281046.1	AGCAGCCTGTTAGCCCTTTA	GCACCGTGGATCTCAATTCC	VIT_11s0016g01230		VMC8F10-F	TATGAAAGATGAATGGCTGCTC
						VMC8F10-R	AAGGGTGCTrGAAGGTTTATGT
						VMC1E8-F	CAGCGAGCTCTTGAlTTATTGT
						VMC1E8-R	GATCATAGCTTCAACGGCTTTT
						VVS5-F	ATTGATTTATCAAACACCTTCTACAT
						VVS5-R	TAGAAAGATGGAAGGAATGGTGAT
						VMC3B12-F	ATAAGGCAGGTTGATTACAGGA
						VMC3B12-F	CATCACAGGTTGATTCGACACT
						VMC3C9-F	ATAA AATGGAATTAAGGGGGGA
						VMC3C9-R	CAAACGCTAGATACCATGGAGA
						VRZAG79-F	AGATrGTGGAGGAGGGAACAAACCG
						VRZAG79-R	TGCCCCCATTTTCAAACTCCCTTCC
						VRZAG62-F	GGTGAA ATGGGCACCGAACACACGC
						VRZAG63-R	CCATGTCTCTCCTCAGCTTCTCAGC
						VVS4-F	CCATCAGTGATAAAACCTAATGCC
						VVS4-R	CCCACCTTGCCCTTAGATGTTA
						VvE10-F	ACCGCTTCTTTGCCTCTTCT
						VvE10-R	GATAAACCCCCTCCAGCAAT
						VvE14-F	ACCACTGTGTCCTCCACTCC
						VvE14-R	CATGAAAAGCATGCAGCAAT
						VvE30-F	GACCATGTTCTCTCCGCTTC
						VvE30-R	CGGATGTACTCGTCCTCCAT
						VvE45-F	GACGTGGCGCTTCCTACTAC
						VvE45-R	CACAGCCATCAATCTCTCTCC
						VvE69-F	AAGCCGAATCCCATAGTCCT
						VvE69-R	ACTTCCCGAACTGACCAATG
						VvE70-F	AGGCCCCACCACTTTATACC
						VvE70-R	CCTCCCCTCAAAACCTTCTC
						VvE77-F	AAGTCGTGCCAACAATGGAT
						VvE77-R	AGTTGGCAGCTGCTGATTTT
