# Supplementary material for: Profiling Analysis of Volatile and Non-volatile Compounds in Vitis Vinifera Berries (cv. Chardonnay) and Spontaneous Bud Mutation
Source: Front Nutr. 2021 Aug 6;8:715528. doi: 10.3389/fnut.2021.715528 (PMC8378792; doi:10.3389/fnut.2021.715528)
Supplement: Supplementary file 2 [file Table_2.xlsx]

## Sheet: Chardonnay-pulp
Table S2 Categorization of volatile substances in the skin and pulp of Chardonnay and Bud mutation
Chemical groups	Component Name	Retention Time	Reference m/z	BP Area	BP Height	TIC	Formula (mol ion)	CAS No.	SI	RSI	Content (ug/kg.FW)	Selected Column Type	Library Name
Ester
1	Acetic acid, butyl ester	4.589	43.098	273010827	55855718	138742390	C6H12O2	123-86-4	913	913	18.3657	SemiStandardNonPolar	mainlib
2	1,2-Benzenedicarboxylic acid, bis(2-methylpropyl) ester	40.406	149.023	11720764	4674835	10232514	C16H22O4	84-69-5	869	869	0.788466	SemiStandardNonPolar	mainlib
3	Tetramethyl orthocarbonate	10.79	105.088	7556013	739847	920651	C5H12O4	1850-14-2	783	939	0.5083	SemiStandardNonPolar	mainlib
4	2,4-Decadienoic acid, ethyl ester, (E,Z)-	34.208	81.123	3358443	985695	11730927	C12H20O2	3025-30-7	888	888	0.225925	SemiStandardNonPolar	mainlib
5	Isophthalic acid, di(2-isopropylphenyl) ester	21.069	267.004	3209368	566438	968655	C26H26O4		713	837	0.215897	SemiStandardNonPolar	mainlib
6	Oxalic acid, butyl propyl ester	15.774	57.076	2751937	552742	1010699	C9H16O4		709	835	0.185125	SemiStandardNonPolar	mainlib
7	4-Methylpentyl benzoate	40.067	105.088	1581667	414612	2470064	C13H18O2		709	880	0.1064	SemiStandardNonPolar	mainlib
8	Cyanic acid, 1-methylethyl ester	3.291	42.087	712748	219712	1533896	C4H7NO	1768-37-2	700	814	0.0479472	SemiStandardNonPolar	mainlib
9	1-Butanol, 3-methyl-, benzoate	40.302	105.088	571281	193512	943100	C12H16O2	94-46-2	769	860	0.0384306	SemiStandardNonPolar	mainlib
10	Benzoic acid, 2-methylbutyl ester	40.302	105.088	571281	193512	943100	C12H16O2	94-46-2	769	860	0.0136222	SemiStandardNonPolar	mainlib
11	Trimethylsilyl ethaneperoxoate	38.953	91.055	182349	81831	134570	C5H12O3Si		791	844	0.0089769	SemiStandardNonPolar	mainlib
12	1,1-Dimethyl-2-propenyl acetate	35.804	71.088	135917	47189	91016	C7H12O2		870	948	0.00914326	SemiStandardNonPolar	mainlib
13	Trimethylsilyl ethaneperoxoate	38.953	91.055	182349	81831	134570	C5H12O3Si		791	844	0.0089769	SemiStandardNonPolar	mainlib
14	Acetic acid, chloro-, methyl ester	14.59	79.024	114698	38295	103085	C3H5ClO2	96-34-4	745	807	0.00771584	SemiStandardNonPolar	mainlib
15	4-Heptenoic acid, ethyl ester, (E)-	33.601	155.925	43211	14129	50731	C9H16O2	54340-70-4	738	816	0.00290684	SemiStandardNonPolar	mainlib
16	1H-Pyrazole-1-butanoic acid, 3-amino-, methyl ester	38.061	183.049	29977	12330	29588	C8H13N3O2		859	859	0.00201658	SemiStandardNonPolar	mainlib
17	Acetic acid, (acetyloxy)-, ethyl ester	20.764	104.082	15007	6722	22560	C6H10O4	623-86-9	792	896	0.00100953	SemiStandardNonPolar	mainlib
Alcohol
1	Propane, 2-methyl-1-nitro-	6.447	41.067	35852041	7304823	26527263	C4H9NO2	625-74-1	761	866	2.4118	SemiStandardNonPolar	mainlib
2	1-Octen-3-ol	11.836	57.076	18416408	3089329	5796579	C8H16O	3391-86-4	804	804	1.23889	SemiStandardNonPolar	mainlib
3	1-Butanol, 3-methyl-	2.963	55.055	12785423	3700164	19815702	C5H12O	123-51-3	931	931	0.860087	SemiStandardNonPolar	mainlib
4	1-Octanol	16.511	55.055	1922965	392711	3166106	C8H18O	111-87-5	827	832	0.12936	SemiStandardNonPolar	mainlib
5	Silanediol, dimethyl-	2.416	77.011	42943997	8377743	12415305	C2H8O2Si	1066-42-8	904	904	2.88888	SemiStandardNonPolar	mainlib
6	1-Butanol, 3-methyl-, benzoate	40.302	105.088	571281	193512	943100	C12H16O2	94-46-2	769	860	0.0384306	SemiStandardNonPolar	mainlib
Aldehydes
1	Hexanal	4.261	56.09	289754343	49985791	2898545035	C6H12O	66-25-1	907	907	19.492	SemiStandardNonPolar	mainlib
2	Benzeneacetaldehyde	14.942	91.055	21369897	2812609	5691339	C8H8O	122-78-1	928	928	1.43757	SemiStandardNonPolar	mainlib
3	Nonanal	18.094	57.076	19754999	4731420	43908220	C9H18O	124-19-6	910	910	1.32894	SemiStandardNonPolar	mainlib
4	Benzaldehyde, 2,4-dimethyl-	23.289	133.013	7867340	969730	4100709	C9H10O	15764-16-6	933	933	0.529243	SemiStandardNonPolar	mainlib
5	Benzaldehyde	23.289	133.013	7867340	969730	4100709	C9H10O	15764-16-6	933	933	0.268829	SemiStandardNonPolar	mainlib
6	1H-Imidazo[4,5-c]pyridine-2-carboxaldehyde	2.349	147.071	349137	146671	195085	C7H5N3O	56805-25-5	893	990	0.0234868	SemiStandardNonPolar	mainlib
Ketones
1	trans-.beta.-Ionone	34.601	176.992	1949532	633021	2608705	C13H20O	79-77-6	903	903	0.131147	SemiStandardNonPolar	mainlib
2	Cyclobutanone, 2,2,3-trimethyl-	3.526	42.087	1463527	311027	1474151	C7H12O	1449-49-6	844	922	0.0984528	SemiStandardNonPolar	mainlib
3	Ethanone, 2,2-dihydroxy-1-phenyl-	39.695	105.088	668786	193965	232883	C8H8O3	1075-06-5	934	994	0.0449898	SemiStandardNonPolar	mainlib
4	1,2-Dimethyl-3-ethyldiaziridine	28.514	71.088	336266	86005	167089	C5H12N2	211568-96-6	743	845	0.0226209	SemiStandardNonPolar	mainlib
5	1-(1'-pyrrolidinyl)-2-butanone	39.49	84.118	170095	35103	46617	C8H15NO		720	972	0.0114424	SemiStandardNonPolar	mainlib
6	Ethanone, 1-(2,6-dihydroxy-4-methoxyphenyl)-	39.49	84.118	170095	35103	46617	C8H15NO		720	972	0.00303499	SemiStandardNonPolar	mainlib
7	4,6-Octadiyn-3-one, 2-methyl-	7.517	91.055	13235380	2661342	6715251	C9H10O	29743-33-7	761	896	0.51838	SemiStandardNonPolar	mainlib
Alkenes
1	Cyclopropane, propyl-	6.555	56.09	186549145	51643806	210338224	C6H12	2415-72-7	857	889	12.5493	SemiStandardNonPolar	mainlib
2	p-Trimethylsilyloxyphenyl-bis(trimethylsilyloxy)ethane	20.948	73.037	169117960	42174897	105344918	C17H34O3Si3		703	802	11.3767	SemiStandardNonPolar	mainlib
3	Cyclotetrasiloxane, octamethyl-	13.087	281.032	90364823	22094066	73072159	C8H24O4Si4	556-67-2	877	904	1.52608	SemiStandardNonPolar	mainlib
4	Propane, 2-methyl-1-nitro-	6.447	41.067	35852041	7304823	26527263	C4H9NO2	625-74-1	761	866	2.4118	SemiStandardNonPolar	mainlib
5	Cyclotrisiloxane, hexamethyl-	4.804	207.049	15200695	3257201	6920841	C6H18O3Si3	541-05-9	915	921	0.165601	SemiStandardNonPolar	mainlib
6	2,2'-Bipyrrolidine	7.943	69.871	3752875	799947	2837731	C8H16N2		823	999	0.186453	SemiStandardNonPolar	mainlib
7	Methanesulfinyl fluoride	4.566	82.099	2473292	720550	1674701	CH3FOS	56755-41-0	828	999	0.166381	SemiStandardNonPolar	mainlib
8	Pentane, 2,2,3,3-tetramethyl-	31.934	57.076	1679416	352926	1176922	C9H20	7154-79-2	712	821	0.112976	SemiStandardNonPolar	mainlib
9	Undecane, 4,7-dimethyl-	27.364	57.076	1496076	330074	1211395	C13H28	17301-32-5	797	804	0.100642	SemiStandardNonPolar	mainlib
10	Silane, dimethoxydimethyl-	2.933	105.088	1411417	323108	710777	C4H12O2Si	1112-39-6	823	823	0.0949473	SemiStandardNonPolar	mainlib
11	Pentane, 2,3,3-trimethyl-	22.786	57.076	1316563	319915	1045927	C8H18	560-21-4	804	819	0.0885664	SemiStandardNonPolar	mainlib
12	Octane, 2,6,6-trimethyl-	26.471	71.088	966608	236856	1028226	C11H24	54166-32-4	806	826	0.0650246	SemiStandardNonPolar	mainlib
13	3-Ethyl-3-methylheptane	38.323	57.076	734769	249547	866361	C10H22	17302-01-1	750	829	0.0240995	SemiStandardNonPolar	mainlib
14	Pentane, 2,3,4-trimethyl-	14.006	71.088	572992	134838	428139	C8H18	565-75-3	805	893	0.0385457	SemiStandardNonPolar	mainlib
15	Borane, diethyl(decyloxy)-	39.577	57.076	222011	113029	350117	C14H31BO		799	810	0.0149349	SemiStandardNonPolar	mainlib
16	1-(1'-pyrrolidinyl)-2-butanone	39.49	84.118	170095	35103	46617	C8H15NO		720	972	0.0114424	SemiStandardNonPolar	mainlib
17	R(-)-2-Methyl-pyrrolidine	39.49	84.118	170095	35103	46617	C8H15NO		720	972	0.00994284	SemiStandardNonPolar	mainlib
18	5,9-Undecadien-2-one, 6,10-dimethyl-, (E)-	33.742	43.098	8267914	2421387	9114965	C13H22O	3796-70-1	847	847	0.55619	SemiStandardNonPolar	mainlib
19	Cyclobutene, 2-propenylidene-	18.5	91.055	6039669	602068	1007165	C7H8	52097-85-5	839	866	0.406294	SemiStandardNonPolar	mainlib
20	2-Buten-1-one, 1-(2,6,6-trimethyl-1,3-cyclohexadien-1-yl)-, (E)-	31.079	69.066	3989669	839781	2805507	C13H18O	23726-93-4	828	836	0.268389	SemiStandardNonPolar	mainlib
21	(Z,Z)-.alpha.-Farnesene	35.137	93.088	3978749	1401204	10471989	C15H24		821	857	0.267654	SemiStandardNonPolar	mainlib
22	3-Hexyne, 2-methyl-	9.905	81.123	2083255	434922	1565700	C7H12	36566-80-0	709	815	0.140142	SemiStandardNonPolar	mainlib
23	2-Cyclopenten-1-one, 4-acetyl-2,3,4,5,5-pentamethyl-	23.607	137.1	892792	185859	1845701	C12H18O2	50506-59-7	718	897	0.0600589	SemiStandardNonPolar	mainlib
24	Ethanone, 1-(2,6-dihydroxy-4-methoxyphenyl)-	35.737	167.051	45116	13718	34146	C9H10O4	7507-89-3	751	811	0.00303499	SemiStandardNonPolar	mainlib
											30.6452
Alkynes
1	1,5-Octadiyne	40.848	105.088	137524	53397	67665	C8H10	764-74-9	897	992	0.00925136	SemiStandardNonPolar	mainlib
Acids
1	Threonine	2.681	57.076	732280	211423	383341	C4H9NO3	72-19-5	840	887	0.0492611	SemiStandardNonPolar	mainlib
2	(+)-Dibenzoyl-L-tartaric acid anhydride	21.438	105.088	282079	56260	98154	C18H12O7	64339-95-3	841	896	0.0189757	SemiStandardNonPolar	mainlib
Benzodiazepines
1	o-Xylene	6.528	91.055	32970743	8036922	27548259	C8H10	95-47-6	834	903	2.21797	SemiStandardNonPolar	mainlib
2	Toluene	3.533	91.055	10653878	2396093	5407128	C7H8	108-88-3	935	935	0.716696	SemiStandardNonPolar	mainlib
3	Furfurylmethylamphetamine	12.393	81.123	3121059	646712	1273179	C15H19NO	13445-60-8	741	891	0.209956	SemiStandardNonPolar	mainlib
4	Benzene, 1,4-dichloro-	13.285	145.986	1777143	278478	902083	C6H4Cl2	106-46-7	850	853	0.11955	SemiStandardNonPolar	mainlib
5	Benzene, 1,2,3-trimethyl-	12.38	105.088	1397013	250835	563803	C9H12	526-73-8	818	857	0.0939783	SemiStandardNonPolar	mainlib
6	3-(3-Phenyl-[1,2,4]triazolo[3,4-b][1,3,4]thiadiazol-6-yl)-1H-pyrazole	13.077	268.024	659070	175584	242743	C12H8N6S		747	880	0.0443362	SemiStandardNonPolar	mainlib
7	N-Isopropyl-3-phenylpropanamide	35.234	191.01	646712	217066	281947	C12H17NO	56146-87-3	801	999	0.0435049	SemiStandardNonPolar	mainlib
8	4-tert-Octylphenol, TMS derivative	16.706	207.049	560280	132682	259714	C17H30OSi	78721-87-6	827	841	0.0376905	SemiStandardNonPolar	mainlib
9	Benzene	2.245	78.126	426840	136279	268162	C6H6	71-43-2	884	907	0.0287139	SemiStandardNonPolar	mainlib
10	Benzene, (1-methyldecyl)-	38.39	105.088	423299	167339	289000	C17H28	4536-88-3	725	893	0.0284757	SemiStandardNonPolar	mainlib
11	Oxime-, methoxy-phenyl-_	12.735	133.013	270180	48215	94625	C8H9NO2		858	858	0.0181752	SemiStandardNonPolar	mainlib
12	Benzonitrile, m-phenethyl-	27.605	207.049	254435	48707	70329	C15H13N	34176-91-5	859	940	0.0171161	SemiStandardNonPolar	mainlib
13	Benzene, (1-pentylheptyl)-	38.739	91.055	222543	101784	174743	C18H30	2719-62-2	826	853	0.0149707	SemiStandardNonPolar	mainlib
14	Benzene, (1-butyloctyl)-	38.803	91.055	209665	91515	178547	C18H30	2719-63-3	812	812	0.0141043	SemiStandardNonPolar	mainlib
15	Benzene, (1-propyloctyl)-	37.572	91.055	146345	58718	96786	C17H28	4536-86-1	748	809	0.00984476	SemiStandardNonPolar	mainlib
16	Thiophene-2-carboxamide, N-(2-fluorophenyl)-	34.326	221.074	121932	40813	76980	C11H8FNOS		771	923	0.00820247	SemiStandardNonPolar	mainlib
17	3-Methylbenzoylhydrazide	18.054	119.094	105127	23521	30226	C8H10N2O	13050-47-0	854	901	0.00707199	SemiStandardNonPolar	mainlib
18	2H-pyran, 2,2'-[1,4-phenylenebis(oxy)]bis[tetrahydro-	32.3	85.082	93684	19033	40360	C16H22O4		757	852	0.00630221	SemiStandardNonPolar	mainlib
19	Ethanone, 1-(2,6-dihydroxy-4-methoxyphenyl)-	35.737	167.051	45116	13718	34146	C9H10O4	7507-89-3	751	811	0.00303499	SemiStandardNonPolar	mainlib
20	4-Methyl-6-nitrobenzofurazan oxide	38.202	194.997	37292	16265	31612	C7H5N3O4	140647-89-8	709	889	0.00250867	SemiStandardNonPolar	mainlib
21	4-Methylformanilide	36.931	135.038	26007	8361	20659	C8H9NO	3085-54-9	741	895	0.00174951	SemiStandardNonPolar	mainlib
Terpenes
1	tetrachloroethylene	4.482	165.876	313500	105624	569231	C2Cl4	127-18-4	893	893	0.0210894	SemiStandardNonPolar	mainlib
2	trans-1-Chloro-2-methylthio-ethene	12.739	109.936	190104	98859	298444	C3H5ClS		992	999	0.0127885	SemiStandardNonPolar	mainlib
3	1,3,6,10-Dodecatetraene, 3,7,11-trimethyl-, (Z,E)-	34.845	93.088	869009	304270	2177672	C15H24	26560-14-5	859	868	0.058459	SemiStandardNonPolar	mainlib
4	Cyclohexene, 4-ethenyl-1,4-dimethyl-	14.197	67.038	770615	187786	1142764	C10H16	1743-61-9	848	855	0.05184	SemiStandardNonPolar	mainlib
5	Bicyclo[4.2.0]octa-1,3,5-triene	7.443	104.082	5153276	710731	2227571	C8H8	694-87-1	941	941	0.346665	SemiStandardNonPolar	mainlib

## Sheet: Bud mutation-pulp
Table S2 Categorization of volatile substances in the skin and pulp of Chardonnay and Bud mutation
Chemical groups	Component Name	Retention Time	Reference m/z	BP Area	BP Height	TIC	Formula (mol ion)	CAS No.	SI	RSI	Content (ug/kg.FW)	Selected Column Type	Library Name
Ester
1	Acetic acid, butyl ester	4.576	43.097	321371589	93587338	217218397	C6H12O2	123-86-4	895	895	14.5684	SemiStandardNonPolar	mainlib
2	Sulphuric acid dibutyl ester	3.003	41.066	17479378	5030409	13591796	C8H18O4S	625-22-9	845	846	0.792376	SemiStandardNonPolar	mainlib
3	trans-Geranic acid methyl ester	28.383	69.066	9905463	1979443	7137832	C11H18O2	1189-09-9	860	871	0.449035	SemiStandardNonPolar	mainlib
4	3-Methylbut-2-enoic acid, 4-nitrophenyl ester	14.359	83.067	7319239	862244	1397974	C11H11NO4		795	858	0.331796	SemiStandardNonPolar	mainlib
5	Propanoic acid, ethyl ester	2.668	57.072	5543232	1997534	2962540	C5H10O2	105-37-3	893	893	0.331796	SemiStandardNonPolar	mainlib
6	Phthalic acid, hex-3-yl isobutyl ester	40.399	149.02	4095792	1628939	3235712	C18H26O4		894	895	0.185671	SemiStandardNonPolar	mainlib
7	Succinic acid, 2-methylpent-3-yl pentafluorophenyl ester	21.062	266.993	2273248	414124	493594	C16H17F5O4		788	822	0.103051	SemiStandardNonPolar	mainlib
8	Benzoic acid, hept-3-yl ester	40.057	105.085	1788710	508929	2982649	C14H20O2		729	803	0.0810859	SemiStandardNonPolar	mainlib
9	Cyanic acid, 1-methylethyl ester	3.282	55.051	1297416	406985	2133862	C4H7NO	1768-37-2	703	833	0.0588145	SemiStandardNonPolar	mainlib
10	1,2-Benzenedicarboxylic acid, butyl 2-methylpropyl ester	41.405	149.02	976017	316176	465575	C16H22O4	17851-53-5	879	881	0.0442448	SemiStandardNonPolar	mainlib
11	Chloromethyl 2-chloropropanoate	15.311	91.066	946886	119192	298155	C4H6Cl2O2	13398-02-2	757	881	0.0429243	SemiStandardNonPolar	mainlib
12	d-Proline, N-methoxycarbonyl-, heptyl ester	21.679	128.103	896111	179412	235495	C14H25NO4		817	891	0.0406225	SemiStandardNonPolar	mainlib
13	Benzoic acid, 2-methylbutyl ester	40.295	105.085	683069	247821	1213676	C12H16O2		741	853	0.0309649	SemiStandardNonPolar	mainlib
14	4-Methylpentyl benzoate	39.869	105.085	605260	248681	1232316	C13H18O2		705	861	0.0274377	SemiStandardNonPolar	mainlib
15	Phosporous acid, dimethyl ester	19.902	95.082	417318	91360	270695	C2H7O3P	96-36-6	706	859	0.0189179	SemiStandardNonPolar	mainlib
16	Phenethyl isocyanate	38.796	91.066	313389	144950	217368	C9H9NO	1943-82-4	838	928	0.0142066	SemiStandardNonPolar	mainlib
17	1,2-Benzenediol, mono(methylcarbamate)	12.816	109.71	248171	124904	448478	C8H9NO3	10309-97-4	766	817	0.0112501	SemiStandardNonPolar	mainlib
18	1-Aminocyclopentanecarboxylic acid, N-(but-3-en-1-yloxycarbonyl)-, decyl ester	37.327	182.14	216289	52181	91900	C21H37NO4		732	814	0.00980482	SemiStandardNonPolar	mainlib
19	d-Proline, n-butoxycarbonyl-, tetradecyl ester	36.16	170.131	196991	69134	76357	C24H45NO4		788	833	0.00893	SemiStandardNonPolar	mainlib
20	cis-3-Hexenyl benzoate	39.356	105.085	106929	39920	56021	C13H16O2		736	894	0.00484731	SemiStandardNonPolar	mainlib
21	Glycine, N-methyl-N-methoxycarbonyl-, ethyl ester	31.083	174.95	97230	21448	58983	C7H13NO4		707	814	0.00440763	SemiStandardNonPolar	mainlib
22	Cyclopropanecarboxylic acid,-2-methyl,-2(2-trimethylsilylethynyl), methyl ester (-Z)	38.514	195.021	80681	31094	52011	C11H18O2Si		842	954	0.00365743	SemiStandardNonPolar	mainlib
23	l-Alanine, N-(p-toluoyl)-, decyl ester	38.37	347.005	63438	27286	45578	C21H33NO3		855	944	0.00287577	SemiStandardNonPolar	mainlib
24	Salicylic acid, tert.-butyl ester	39.718	120.25	55976	20205	41893	C11H14O3		847	939	0.00253751	SemiStandardNonPolar	mainlib
25	N-Allyl(trimethylsilyl)carbamate	36.824	159.116	27068	10438	27717	C7H15NO2Si		708	937	0.00122705	SemiStandardNonPolar	mainlib
26	3-Furancarboxylic acid, 2-(methoxymethyl)-5-methyl-, methyl ester	38.474	169.421	22130	9622	22643	C9H12O4	35339-97-0	746	928	0.00122705	SemiStandardNonPolar	mainlib
27	Cyclopropanecarboxylic acid,-2-methyl,-2(2-trimethylsilylethynyl), methyl ester (-Z)	38.514	195.021	80681	31094	52011	C11H18O2Si		842	954	0.00365743	SemiStandardNonPolar	mainlib
Alcohol
1	Silanediol, dimethyl-	2.416	77.007	70339085	10813568	15058373	C2H8O2Si	1066-42-8	882	946	3.18861	SemiStandardNonPolar	mainlib
2	2-Hexyn-1-ol	5.586	55.051	45128783	7697887	55544691	C6H10O	764-60-3	816	818	2.04578	SemiStandardNonPolar	mainlib
3	1-Butanol, 3-methyl-	2.95	55.051	41394633	12697289	64729689	C5H12O	123-51-3	927	927	1.8765	SemiStandardNonPolar	mainlib
4	1-Octen-3-ol	11.833	57.072	22672566	3224650	6498368	C8H16O	3391-86-4	849	849	1.02779	SemiStandardNonPolar	mainlib
5	2-Furanmethanol, 5-ethenyltetrahydro-.alpha.,.alpha.,5-trimethyl-, cis-	16.431	59.059	20263710	5067610	34796950	C10H18O2	5989-33-3	921	924	0.918595	SemiStandardNonPolar	mainlib
6	Phenylethyl Alcohol	18.453	91.066	9970891	1013245	2194834	C8H10O	1960-12-08	913	913	0.452001	SemiStandardNonPolar	mainlib
7	.alpha.-Terpineol	22.209	59.059	4253660	925046	5814665	C10H18O	98-55-5	880	910	0.192827	SemiStandardNonPolar	mainlib
8	DL-4,5-Octanediol	44.806	73.044	191958	68353	75885	C8H18O2	22520-40-7	740	999	0.00870185	SemiStandardNonPolar	mainlib
9	3-Cyclohexene-1-methanol, .alpha.,4-dimethyl-.alpha.-(4-methyl-3-pentenyl)-, [R-(R*,R*)]-	31.968	160.942	152707	37834	346787	C15H26O	23178-88-3	743	813	0.00692252	SemiStandardNonPolar	mainlib
10	Ethanol, 2-(1-methylethoxy)-, acetate	14.939	87.076	77316	19554	45620	C7H14O3	19234-20-9	843	901	0.00350489	SemiStandardNonPolar	mainlib
Aldehydes
1	Benzaldehyde	10.68	105.085	18802464	1628037	6307660	C7H6O	100-52-7	854	855	0.261872	SemiStandardNonPolar	mainlib
2	Nonanal	18.091	57.072	11431625	2815696	29521503	C9H18O	124-19-6	878	879	0.518219	SemiStandardNonPolar	mainlib
3	Benzaldehyde, 2,4-dimethyl-	23.282	133.037	5776751	728557	2990912	C9H10O	15764-16-6	925	927	0.261872	SemiStandardNonPolar	mainlib
4	Benzeneacetaldehyde	14.952	91.066	5405396	677504	1206924	Propanoic acid, ethyl ester	122-78-1	914	918	0.245038	SemiStandardNonPolar	mainlib
5	Glyoxal	12.139	58.09	4227097	685934	1239395	C2H2O2	107-22-2	761	881	0.191623	SemiStandardNonPolar	mainlib
6	Butanal, 3,3-dimethyl-2-oxo-, hemihydrate	9.08	57.072	1640061	421920	681009	C6H10O2	77572-68-0	875	910	0.0743473	SemiStandardNonPolar	mainlib
Ketones
1	Cyclobutanone, 2,2,3-trimethyl-	3.516	42.086	2253436	489918	1712618	C7H12O	1449-49-6	867	913	0.102153	SemiStandardNonPolar	mainlib
2	3,4-Dimethyldihydrofuran-2,5-dione	2.219	56.084	1809998	618573	1404681	C6H8O3	7475-92-5	806	819	0.0820509	SemiStandardNonPolar	mainlib
3	trans-.beta.-Ionone	34.594	176.993	1223634	401557	1557185	C13H20O	79-77-6	859	859	0.0554698	SemiStandardNonPolar	mainlib
4	Ethanone, 2,2-dihydroxy-1-phenyl-	39.692	105.085	930981	273011	383813	C8H8O3	1075-06-5	817	967	0.0422033	SemiStandardNonPolar	mainlib
5	Acetophenone	13.829	105.085	482895	98630	166518	C8H8O	98-86-2	839	926	0.0218906	SemiStandardNonPolar	mainlib
6	1-Pentanone, 1-(4-hydroxyphenyl)-	17.226	121.087	427165	78326	163383	C11H14O2	2589-71-1	745	821	0.0193643	SemiStandardNonPolar	mainlib
7	1-(3H-Imidazol-4-yl)-ethanone	17.256	95.082	385603	77360	142874	C5H6N2O	61985-25-9	833	936	0.0174802	SemiStandardNonPolar	mainlib
8	4(1H)-Pyrimidinone, 2-amino-5-[(3,4,5-trimethoxyphenyl)methyl]-	34.504	167.893	330571	81268	178166	C14H17N3O4	92440-76-1	768	862	0.0149855	SemiStandardNonPolar	mainlib
9	Karahanaenone	14.271	151.579	110380	30236	120599	C10H16O		808	835	0.00500375	SemiStandardNonPolar	mainlib
10	Piperazine-2,5-dione, 1,4-dimethyl-3,3'-bis-	34.178	113.129	98708	28213	59655	C12H18N4O4		717	874	0.00447464	SemiStandardNonPolar	mainlib
11	2-Cyclohexen-1-one, 3,4,4-trimethyl-	37.059	96.115	62938	24567	93622	C9H14O	17299-41-1	770	825	0.00285311	SemiStandardNonPolar	mainlib
12	4,6-Octadiyn-3-one, 2-methyl-	7.507	91.066	2747031	534613	872161	C9H10O	29743-33-7	855	886	0.0616515	SemiStandardNonPolar	mainlib
Alkenes
1	Cyclotetrasiloxane, octamethyl-	13.091	281.043	81555311	20489442	67109299	C8H24O4Si4	556-67-2	873	899	0.587421	SemiStandardNonPolar	mainlib
2	2H-Pyran, 3,6-dihydro-4-methyl-2-(2-methyl-1-propenyl)-	20.533	67.041	9073309	2177001	10332981	C10H16O	1786-08-9	896	896	0.411312	SemiStandardNonPolar	mainlib
3	2-Cyclopenten-1-one, 4-acetyl-2,3,4,5,5-pentamethyl-	23.594	137.081	584213	134140	1018636	C12H18O2	50506-59-7	769	802	0.0264836	SemiStandardNonPolar	mainlib
4	3-Cyclohexene-1-methanol, .alpha.,4-dimethyl-.alpha.-(4-methyl-3-pentenyl)-, [R-(R*,R*)]-	31.968	160.942	152707	37834	346787	C15H26O	23178-88-3	743	813	0.00692252	SemiStandardNonPolar	mainlib
5	2-Ethyl-2-[(E)-(4-methoxyphenyl)diazenyl]malononitrile #	37.217	107.114	109561	41955	107857	C12H12N4O	64710-73-2	718	907	0.00496662	SemiStandardNonPolar	mainlib
6	Urea, trimethyl-N-(prop-2-en-1-ylideneamino)-	21.187	154.552	53988	17238	33672	C7H13N3O		717	871	0.00244739	SemiStandardNonPolar	mainlib
7	3-Methyl-4-(methoxycarbonyl)hexa-2,4-dienoic acid	37.619	169.421	25369	11054	25804	C9H12O4		728	989	0.00115003	SemiStandardNonPolar	mainlib
8	Cyclotrisiloxane, hexamethyl-	4.794	207.038	15508221	3309097	7119698	C6H18O3Si3	541-05-9	940	944	0.122745	SemiStandardNonPolar	mainlib
9	1,3-Dioxane, 2,4-dimethyl-	2.876	101.047	378290	145627	344533	C6H12O2	766-20-1	841	845	0.0171487	SemiStandardNonPolar	mainlib
10	2,2'-Bipyrrolidine	17.87	69.925	3646768	1462317	4597894	C8H16N2		940	999	0.0321114	SemiStandardNonPolar	mainlib
11	Cyclobutane, 1,1,2,3,3-pentamethyl-	11.729	55.051	2590025	778816	3204097	C9H18	57905-86-9	795	843	0.117411	SemiStandardNonPolar	mainlib
12	Propane, 2-methyl-2-(1-methylethoxy)-	14.342	101.047	1980011	204513	257698	C7H16O	17348-59-3	796	913	0.0897579	SemiStandardNonPolar	mainlib
13	Pentane, 2,3-dimethyl-	5.576	56.084	13608533	2460153	7031289	C7H16	565-59-3	824	848	0.616903	SemiStandardNonPolar	mainlib
14	Oxane-4-carbonitrile	11.461	111.079	26305	11182	27180	C6H9NO	4295-99-2	926	965	0.00119246	SemiStandardNonPolar	mainlib
15	Octane, 3,4,5,6-tetramethyl-	38.397	85.088	78035	27227	43939	C12H26	62185-21-1	868	946	0.00353749	SemiStandardNonPolar	mainlib
16	(1-Methoxy-pentyl)-cyclopropane	28.507	85.088	82091	23034	33296	C9H18O	94883-96-2	760	991	0.00372135	SemiStandardNonPolar	mainlib
17	Heptane, 4-ethyl-2,2,6,6-tetramethyl-	36.341	71.088	111623	43949	102940	C13H28	62108-31-0	703	835	0.0050601	SemiStandardNonPolar	mainlib
18	Octane, 2,7-dimethyl-	39.571	57.072	139274	73952	170143	C10H22	1072-16-8	769	832	0.00631357	SemiStandardNonPolar	mainlib
19	Borane, triethyl-	25.305	69.066	925735	199976	300933	C6H15B	97-94-9	735	900	0.0419655	SemiStandardNonPolar	mainlib
20	Hexane, 3,3-dimethyl-	34.94	57.072	1119820	411864	1743672	C8H18	563-16-6	771	840	0.0507637	SemiStandardNonPolar	mainlib
21	1,3-Oxathiolane, 4-methyl-	25.362	103.974	1140757	170837	195754	C4H8OS	24254-54-4	884	999	0.0517128	SemiStandardNonPolar	mainlib
22	3-Cyclopropyl-3-oxopropanenitrile	24.091	69.066	1255614	185913	332880	C6H7NO	118431-88-2	777	837	0.0569195	SemiStandardNonPolar	mainlib
23	3-Heptyne, 5-methyl-	25.6	81.123	152195	32952	106283	C8H14	61228-09-9	780	929	0.00689931	SemiStandardNonPolar	mainlib
24	1-Butyne, 3-ethoxy-3-methyl-	6.729	97.061	151039	55203	57752	C7H12O	7740-69-4	926	999	0.00684691	SemiStandardNonPolar	mainlib
Alkynes
1	2-Phenylethyl allyl ether	37.763	105.085	124629	37179	49201	C11H14O		862	987	0.00564969	SemiStandardNonPolar	mainlib
Acids
1	L-Serine, N-methyl-	41.667	88.049	56101	19137	30764	C4H9NO3	2480-26-4	714	989	0.00254317	SemiStandardNonPolar	mainlib
2	2,2-Dimethylpropionic acid, morpholide	35.879	171.012	49700	13940	36834	C9H17NO2		711	826	0.002253	SemiStandardNonPolar	mainlib
3	Acetic anhydride	2.698	43.097	11249447	2701268	3534322	C4H6O3	108-24-7	710	822	0.50996	SemiStandardNonPolar	mainlib
Benzodiazepines
1	Toluene	3.527	91.066	5732470	1212594	2750040	C7H8	108-88-3	937	937	0.259865	SemiStandardNonPolar	mainlib
2	Oxime-, methoxy-phenyl-_	8.651	133.037	10158971	1676657	4791010	C8H9NO2		817	824	0.460527	SemiStandardNonPolar	mainlib
3	O-Benzoylbenzohydroximidoyl chloride	2.92	77.007	4997292	1053728	3043277	C14H10ClNO2	29577-09-1	763	928	0.226537	SemiStandardNonPolar	mainlib
4	2,4-Di-tert-butylphenol	35.228	190.996	2733724	978288	2822075	C14H22O	96-76-4	874	874	0.123925	SemiStandardNonPolar	mainlib
5	Benzene, (1-bromoethyl)-	38.387	105.085	1104217	456649	827576	C8H9Br	585-71-7	755	864	0.0500564	SemiStandardNonPolar	mainlib
6	Benzene, (1,2,2-trimethyl-3-butenyl)-	36.854	105.085	668776	255464	374069	C13H18	61142-17-4	840	887	0.030317	SemiStandardNonPolar	mainlib
7	Benzene, azido-	37.867	91.066	330681	132355	243771	C6H5N3	622-37-7	803	972	0.00674604	SemiStandardNonPolar	mainlib
8	Benzene, (1-pentylheptyl)-	38.736	91.066	325635	148137	290245	C18H30	2719-62-2	763	879	0.0147617	SemiStandardNonPolar	mainlib
9	p-Toluenesulfinylamide	36.143	154.552	226177	76472	81229	C7H9NOS		892	999	0.0102531	SemiStandardNonPolar	mainlib
10	Benzoyl bromide	38.504	105.085	156676	52698	105501	C7H5BrO	618-32-6	720	974	0.00710244	SemiStandardNonPolar	mainlib
11	Oxazole, 4-methyl-5-phenyl-	35.439	159.116	144229	46116	68400	C10H9NO	1008-29-3	824	969	0.00653819	SemiStandardNonPolar	mainlib
12	2-Ethyl-2-[(E)-(4-methoxyphenyl)diazenyl]malononitrile #	37.217	107.114	109561	41955	107857	C12H12N4O	64710-73-2	718	907	0.00496662	SemiStandardNonPolar	mainlib
13	1H-Indole, 1-benzoyl-	34.312	221.084	90904	33988	54435	C15H11NO	1496-76-0	789	905	0.00412086	SemiStandardNonPolar	mainlib
14	4-tert-Octylphenol, TMS derivative	16.699	207.038	251635	60861	93863	C17H30OSi	78721-87-6	751	834	0.00346124	SemiStandardNonPolar	mainlib
Terpenes
1	Linalool	17.877	71.088	122851899	32268132	231341423	C10H18O	78-70-6	919	919	5.56913	SemiStandardNonPolar	mainlib
2	trans-Linalool oxide (furanoid)	17.243	59.059	2411103	611207	3804390	C10H18O2	34995-77-2	863	863	0.1093	SemiStandardNonPolar	mainlib
3	3,4-Pentadienal, 2,2-dimethyl-	24.104	81.123	345463	66271	140671	C7H10O	4058-51-9	872	894	0.0156605	SemiStandardNonPolar	mainlib
4	5,9-Undecadien-2-one, 6,10-dimethyl-, (E)-	33.732	43.097	4843798	1393425	5535970	C13H22O	3796-70-1	857	857	0.219579	SemiStandardNonPolar	mainlib
5	1,3,6,10-Dodecatetraene, 3,7,11-trimethyl-, (Z,E)-	35.131	93.089	2104365	798621	6120380	C15H24	26560-14-5	873	877	0.0953952	SemiStandardNonPolar	mainlib
6	Cyclohexene, 1-methyl-5-(1-methylethenyl)-	14.194	68.085	1082234	198954	1037197	C10H16	13898-73-2	819	823	0.0490599	SemiStandardNonPolar	mainlib
7		4.469	165.864	627490	198709	1072406	C2Cl4	127-18-4	927	927	0.0284454	SemiStandardNonPolar	mainlib
8	(1R,5R)-2-Methyl-5-((R)-6-methylhept-5-en-2-yl)bicyclo[3.1.0]hex-2-ene	34.836	93.089	492505	179771	1108590	C15H24	58319-06-5	824	843	0.0223263	SemiStandardNonPolar	mainlib
9	Bicyclo[4.2.0]octa-2,4-diene, 6,7-dimethyl-	18.527	119.074	394692	80499	132171	C10H14		876	891	0.0178922	SemiStandardNonPolar	mainlib

## Sheet: Chardonnay-skin
Table S2 Categorization of volatile substances in the skin and pulp of Chardonnay and Bud mutation
Chemical groups	Component Name	Retention Time	Reference m/z	BP Area	BP Height	TIC	Formula (mol ion)	CAS No.	SI	RSI	Content (ug/kg.FW)	Selected Column Type	Library Name
Ester
1	Oxalic acid, diallyl ester	4.633	41.062	169131224	13596742	21272761	C8H10O4		720	832	46.5002	SemiStandardNonPolar	mainlib
2	Acetic acid, butyl ester	4.64	43.103	155389472	26025850	56984164	C6H12O2	123-86-4	833	833	42.7221	SemiStandardNonPolar	mainlib
3	Formic acid, hexyl ester	6.635	56.102	97605206	30245343	125006902	C7H14O2	629-33-4	845	845	26.8352	SemiStandardNonPolar	mainlib
4	1,2-Benzenedicarboxylic acid, bis(2-methylpropyl) ester	40.402	149.015	24278896	10058757	22669652	C16H22O4	84-69-5	867	867	6.67514	SemiStandardNonPolar	mainlib
5	Diallyl carbonate	9.949	41.062	5269937	1066889	2542361	C7H10O3	15022-08-9	823	831	1.44889	SemiStandardNonPolar	mainlib
6	2,4-Decadienoic acid, ethyl ester, (E,Z)-	34.212	81.118	1910612	528482	6443563	C12H20O2	3025-30-7	864	864	0.525296	SemiStandardNonPolar	mainlib
7	Benzoic acid, hept-2-yl ester	40.067	105.029	1372105	363250	2231898	C14H20O2		731	800	0.377241	SemiStandardNonPolar	mainlib
8	Benzoic acid, 2-methylbutyl ester	39.51	105.029	998508	310888	1421974	C12H16O2		759	856	0.274526	SemiStandardNonPolar	mainlib
9	Benzoic acid, 2-methylbutyl ester	39.51	105.029	998508	310888	1421974	C12H16O2		759	856	0.274526	SemiStandardNonPolar	mainlib
10	Phenylglyoxylic acid, propyl ester	39.873	105.029	392815	168477	445396	C11H12O3		726	860	0.107999	SemiStandardNonPolar	mainlib
11	3-Pyridinol, 6-methyl-, acetate (ester)	32.639	151.02	379107	66422	85180	C8H9NO2	4842-89-1	716	999	0.10423	SemiStandardNonPolar	mainlib
12	2-Fluorobenzoic acid, 4-nitrophenyl ester	34.594	123.116	359095	126659	159235	C13H8FNO4		851	899	0.0987281	SemiStandardNonPolar	mainlib
13	2-Butenedioic acid (E)-, monomethyl ester	24.805	99.099	237589	43998	91032	C5H6O4	2756-87-8	769	851	0.0653217	SemiStandardNonPolar	mainlib
14	cis-3-Hexenyl benzoate	39.235	105.029	171259	58265	69879	C13H16O2		847	911	0.0470852	SemiStandardNonPolar	mainlib
15	Pentanoic acid, 1,1-dimethylpropyl ester	35.801	71.082	168367	64093	122134	C10H20O2	117421-32-6	766	892	0.0462901	SemiStandardNonPolar	mainlib
16	Trimethylsilyl ethaneperoxoate	40.161	91.056	124946	48352	68302	C5H12O3Si		737	867	0.0343521	SemiStandardNonPolar	mainlib
17	4-Methylpentyl benzoate	40.64	123.116	100719	26915	70653	C13H18O2		710	920	0.0276913	SemiStandardNonPolar	mainlib
18	Salicylic acid, tert.-butyl ester	39.725	120.029	75966	27915	64356	C11H14O3		893	920	0.0208858	SemiStandardNonPolar	mainlib
19	para-Isopropylbenzoic acid trimethylsilylester	46.744	147.062	61524	18811	35976	C13H20O2Si		709	818	0.0169152	SemiStandardNonPolar	mainlib
20	Carbamic acid, N-phenyl-, 2-exo-methyl-2-endo-norbornyl ester	44.262	245.224	40066	18266	31471	C15H19NO2		809	958	0.0110156	SemiStandardNonPolar	mainlib
21	1-Naphthalenol, decahydro-4a-methyl-8-methylene-2-(1-methylethyl)-, acetate, [1S-(1.alpha.,2.beta.,4a.alpha.,8a.alpha.)]-	35.751	160.954	33027	9892	30647	C17H28O2	69297-57-0	739	910	0.00908031	SemiStandardNonPolar	mainlib
22	Nonanoic acid 4-hydroxyphenyl ester	13.517	109.88	16641	8336	34808	C15H22O3	106793-44-6	713	827	0.00457521	SemiStandardNonPolar	mainlib
Alcohol
1	2-Cyclohexen-1-ol	5.659	83.044	91769006	11682307	76801770	C6H10O	822-67-3	830	831	25.2306	SemiStandardNonPolar	mainlib
2	Silanediol, dimethyl-	2.46	77.006	89111337	23611073	33667964	C2H8O2Si	1066-42-8	926	929	24.4999	SemiStandardNonPolar	mainlib
3	Phenylethyl Alcohol	18.477	91.056	32272795	3249171	7825720	C8H10O	1960-12-08	943	943	8.87295	SemiStandardNonPolar	mainlib
4	Benzyl alcohol	14.553	79.038	18428330	2314226	9912450	C7H8O	100-51-6	918	918	5.06661	SemiStandardNonPolar	mainlib
5	3-Ethyl-4-methylpentan-1-ol	13.98	69.068	14977018	3366454	18624859	C8H18O	38514-13-5	924	925	4.11772	SemiStandardNonPolar	mainlib
7	1-Butanol, 3-methyl-	2.986	55.056	4526215	1268981	6658453	C5H12O	123-51-3	839	839	1.24442	SemiStandardNonPolar	mainlib
8	1-Octen-4-ol	12.621	87.06	2568025	376764	610340	C8H16O	40575-42-6	752	978	0.706042	SemiStandardNonPolar	mainlib
9	(2-Fluorophenyl) methanol, 2-methylpropyl ether	32.605	109.106	1107003	176135	300274	C11H15FO		818	825	0.304355	SemiStandardNonPolar	mainlib
10	3-Pyridinol, 6-methyl-, acetate (ester)	32.639	151.02	379107	66422	85180	C8H9NO2	4842-89-1	716	999	0.10423	SemiStandardNonPolar	mainlib
11	DL-4,5-Octanediol	32.662	73.044	335698	78803	88112	C8H18O2	22520-40-7	768	999	0.0922954	SemiStandardNonPolar	mainlib
12	Ethanol, 2-(2-chloro-ethylthio)-	22.397	109.106	42643	14559	28845	C4H9ClOS	693-30-1	721	889	0.0117241	SemiStandardNonPolar	mainlib
13	1,2-Benzenediol, O-propoxycarbonyl-	35.707	137.142	28186	8618	26070	C10H12O4		805	875	0.00774934	SemiStandardNonPolar	mainlib
Aldehydes	2,2-Dimethyl-3-hydroxypropionaldehyde	4.301	56.086	3043175891	495168836	1685346025	C5H10O2	597-31-9	802	817	681.774	SemiStandardNonPolar	mainlib
1	Benzeneacetaldehyde	14.945	91.056	274963774	49855264	102795129	C8H8O	122-78-1	939	939	75.5974	SemiStandardNonPolar	mainlib
2	Butanal, 3-methyl-	2.161	44.053	24643663	8091392	40768263	C5H10O	590-86-3	921	921	6.77543	SemiStandardNonPolar	mainlib
3	Nonanal	18.128	57.073	18434088	4447527	41983181	C9H18O	124-19-6	910	910	5.06819	SemiStandardNonPolar	mainlib
4	Butanal, 2-methyl-	2.235	41.062	9506984	3737309	12702445	C5H10O	96-17-3	869	883	2.61381	SemiStandardNonPolar	mainlib
5	2,4-Hexadienal, (E,E)-	9.942	81.118	2643861	880902	3264961	C6H8O	142-83-6	817	832	0.726892	SemiStandardNonPolar	mainlib
6	1-Cyclohexene-1-carboxaldehyde, 2,6,6-trimethyl-	23.624	137.142	1173689	272474	2836682	C10H16O	432-25-7	805	810	0.322689	SemiStandardNonPolar	mainlib
7	Benzaldehyde	10.73	105.029	42303543	4907965	19968519	C7H6O	100-52-7	899	900	0.18841	SemiStandardNonPolar	mainlib
8	2,4-Heptadien-6-ynal, (E,E)-	39.158	105.029	113435	45048	71616	C7H6O	7200-04-06	780	973	0.0311873	SemiStandardNonPolar	mainlib
9	Octanal	13.02	41.062	7510437	1303240	7168267	C8H16O	124-13-0	828	828	2.06489	SemiStandardNonPolar	mainlib
10	Decanal	23.034	57.073	8320549	1954653	24968564	C10H20O	112-31-2	891	891	2.28762	SemiStandardNonPolar	mainlib
11	2-Nonenal, (E)-	20.824	70.077	1415822	306057	3367071	C9H16O	18829-56-6	811	811	0.38926	SemiStandardNonPolar	mainlib
Ketones
1	1-[(1-Oxo-2-propenyl)oxy]-2,5-pyrrolidinedione	2.436	55.056	7809041	2462675	3183120	C7H7NO4	38862-24-7	779	841	2.14699	SemiStandardNonPolar	mainlib
2	trans-.beta.-Ionone	34.601	176.995	1967714	643291	2678116	C13H20O	79-77-6	897	900	0.540995	SemiStandardNonPolar	mainlib
3	2-Naphthyl methyl ketone	35.51	170.081	255607	71828	231323	C12H10O	1993-08-03	753	952	0.0702755	SemiStandardNonPolar	mainlib
4	2(1H)-Pentalenone, hexahydro-4-iodo-	26.344	81.118	198771	45148	97286	C8H11IO	77070-56-5	753	834	0.0546493	SemiStandardNonPolar	mainlib
5	4(1H)-Pyrimidinone, 2-ethyl-6-methyl-	27.93	138.105	154119	36847	50556	C7H10N2O	16858-50-7	917	924	0.0423728	SemiStandardNonPolar	mainlib
6	2-Pyrrolidinethione, 3,3,5,5-tetramethyl-	35.852	157.098	103225	37789	96531	C8H15NS	35418-38-3	826	900	0.0283803	SemiStandardNonPolar	mainlib
7	1H-Indole-2,3-dione, 7-methyl-	34.369	160.954	56751	20754	62737	C9H7NO2	1127-59-9	740	880	0.0156029	SemiStandardNonPolar	mainlib
8	Pyrrolidin-2-one, 1-(3-pyridylcarbonyl)-	28.829	189.935	52856	22294	94903	C10H10N2O2	34236-73-2	746	903	0.014532	SemiStandardNonPolar	mainlib
9	2(1H)-Naphthalenone, 1-methyl-1-(2-propynyl)-	38.092	195.579	24772	9563	22310	C14H12O	41389-92-8	849	999	0.00681071	SemiStandardNonPolar	mainlib
Alkenes
1	3-Carene	33.709	93.072	6287256	1837542	6734585	C10H16	13466-78-9	723	807	1.72859	SemiStandardNonPolar	mainlib
2	1H-Naphtho[2,1-b]pyran, 3-ethenyldodecahydro-3,4a,7,7,10a-pentamethyl-, [3R-(3.alpha.,4a.beta.,6a.alpha.,10a.beta.,10b.alpha.)]-	42.099	81.118	3100634	1426044	27587858	C20H34O	596-84-9	861	862	0.852475	SemiStandardNonPolar	mainlib
3	1,5-Heptadien-4-one, 3,3,6-trimethyl-	10.898	83.044	3089325	457628	710483	C10H16O	546-49-6	810	893	0.849366	SemiStandardNonPolar	mainlib
4	1-Octen-4-ol	12.621	87.06	2568025	376764	610340	C8H16O	40575-42-6	752	978	0.706042	SemiStandardNonPolar	mainlib
5	Pyrazine, 2-methyl-5-(1-propenyl)-, (Z)-	23.403	133.015	454397	58622	87816	C8H10N2	55138-66-4	902	957	0.12493	SemiStandardNonPolar	mainlib
6	Bicyclo[3.1.1]heptane, 6-methyl-2-methylene-6-(4-methyl-3-pentenyl)-, [1R-(1.alpha.,5.alpha.,6.beta.)]-	33.206	118.967	382945	111012	430859	C15H24	55123-21-2	857	862	0.105285	SemiStandardNonPolar	mainlib
7	4-Dodecene-6,8,10-triyn-3-one, (E)-	36.16	170.081	106135	45553	51850	C12H10O	69698-50-6	888	999	0.0291803	SemiStandardNonPolar	mainlib
8	Bis(.pi.-cyclopentadienyl)vanadium	37.408	180.963	71007	22690	33788	C10H10V	1277-47-0	747	801	0.0195224	SemiStandardNonPolar	mainlib
											4.41539
Alkynes
1	(2-Fluorophenyl) methanol, 2-methylpropyl ether	32.605	109.106	1107003	176135	300274	C11H15FO		818	825	0.304355	SemiStandardNonPolar	mainlib
2	4,6-Octadiyn-3-one, 2-methyl-	6.323	91.056	4581987	1302110	3274209	C9H10O	29743-33-7	775	835	1.25975	SemiStandardNonPolar	mainlib
3	4-Ethynyl-1-methylpyrazole	11.417	106.048	1677796	286192	437547	C6H6N2	39806-89-8	795	852	0.461286	SemiStandardNonPolar	mainlib
4	1,5-Octadiyne	38.39	105.029	408151	163787	255433	C8H10	764-74-9	745	985	0.048836	SemiStandardNonPolar	mainlib
5	1-Butyne, 3-ethoxy-3-methyl-	34.792	97.063	226950	44113	51067	C7H12O	7740-69-4	764	999	0.0623967	SemiStandardNonPolar	mainlib
Acids
1	2-((3-Methylbutan-2-yloxy)carbonyl)benzoic acid	41.415	149.015	1081921	309732	483813	C13H16O4	198284-10-5	838	873	0.0326769	SemiStandardNonPolar	mainlib
2	5,5-Diethyliminobarbituric acid	31.921	154.958	201484	45953	147764	C8H13N3O2		778	840	0.0553952	SemiStandardNonPolar	mainlib
3	Heptanoic acid, 2-ethyl-	31.804	88.084	133098	35756	58815	C9H18O2	3274-29-1	798	926	0.0365934	SemiStandardNonPolar	mainlib
4	2-Hydrazino-nicotinic acid	34.195	135.154	92261	29875	55721	C6H7N3O2		714	892	0.0253659	SemiStandardNonPolar	mainlib
5	Homosalate	40.661	109.106	53233	24277	113643	C16H22O3	118-56-9	840	843	0.0146357	SemiStandardNonPolar	mainlib
6	Butanoic acid, 4-(dimethylamino)-3-hydroxy-	39.185	88.084	26416	10824	29836	C6H13NO3	3688-46-8	804	993	0.00726271	SemiStandardNonPolar	mainlib
Benzodiazepines	Propane, 2-nitro-	4.318	41.062	2631647613	430375304	828822128	C3H7NO2	79-46-9	852	956	723.534	SemiStandardNonPolar	mainlib
1	p-Trimethylsilyloxyphenyl-bis(trimethylsilyloxy)ethane	20.978	73.044	205731965	51281857	130940005	C17H34O3Si3		700	805	56.5631	SemiStandardNonPolar	mainlib
2	1-Methyl-1H-1,2,4-triazole	12.765	83.046	1207580965	185147113	254740482	C3H5N3	6086-21-1	821	855	270.539	SemiStandardNonPolar	mainlib
3	o-Xylene	7.588	91.056	6354195	1479108	3624407	C8H10	95-47-6	894	904	1.747	SemiStandardNonPolar	mainlib
4	2,4-Di-tert-butylphenol	35.235	190.982	1899406	672248	1741195	C14H22O	96-76-4	868	868	0.522215	SemiStandardNonPolar	mainlib
5	Benzene, 1,4-dichloro-	13.302	145.982	1662546	239456	781728	C6H4Cl2	106-46-7	840	852	0.457093	SemiStandardNonPolar	mainlib
6	Benzenehexanenitrile, .beta.,.beta.-dimethyl-.epsilon.-oxo-	39.695	105.029	610359	181259	372531	C14H17NO	62623-62-5	740	819	0.16781	SemiStandardNonPolar	mainlib
7	Benzoic acid, 2-methylbutyl ester	39.51	105.029	998508	310888	1421974	C12H16O2		759	856	0.274526	SemiStandardNonPolar	mainlib
8	Mesitylene	13.865	105.029	296056	51771	92756	C9H12	108-67-8	752	873	0.0813964	SemiStandardNonPolar	mainlib
9	Hexanamide, N-(4-methoxyphenyl)-	42.978	221.072	79259	33716	57903	C13H19NO2		744	938	0.0217911	SemiStandardNonPolar	mainlib
10	Benzene, 1-ethyl-2,3,4,5,6-pentafluoro-	37.391	182.125	49847	14701	36174	C8H5F5	2251-81-2	870	917	0.0137047	SemiStandardNonPolar	mainlib
Terpenes
1	Geraniol	25.311	69.068	14443917	2787520	11263760	C10H18O	106-24-1	902	902	3.97115	SemiStandardNonPolar	mainlib
2	1,3,5-Cycloheptatriene	3.553	91.056	12467067	2911520	6891573	C7H8	544-25-2	930	932	3.42764	SemiStandardNonPolar	mainlib
3	Caryophyllene	32.589	91.056	2630859	707381	8712543	C15H24	87-44-5	920	920	0.723317	SemiStandardNonPolar	mainlib
4	Bicyclo[3.2.0]hepta-2,6-diene	15.777	91.056	1405431	406510	664817	C7H8	2422-86-8	731	868	0.386403	SemiStandardNonPolar	mainlib
5	trans-Calamenene	35.449	159.115	1336381	459104	1130173	C15H22	73209-42-4	892	892	0.367419	SemiStandardNonPolar	mainlib
6	.alpha.-Pinene	9.469	93.072	1126085	285810	881233	C10H16	80-56-8	913	913	0.309601	SemiStandardNonPolar	mainlib
7	Cubenene	30.64	118.967	915081	200437	1175075	C15H24	29837-12-5	821	825	0.0878995	SemiStandardNonPolar	mainlib
8	1,3,6,10-Dodecatetraene, 3,7,11-trimethyl-, (Z,E)-	35.137	93.072	800765	260262	1323106	C15H24	26560-14-5	785	806	0.220159	SemiStandardNonPolar	mainlib
9	D-Limonene	14.234	67.044	786201	196173	1017338	C10H16	5989-27-5	801	805	0.216155	SemiStandardNonPolar	mainlib
10		4.519	165.879	572841	198574	1103241	C2Cl4	127-18-4	908	908	0.157495	SemiStandardNonPolar	mainlib
11	cis-1-Butene,1-butoxy-	21.733	128.054	560409	118415	137482	C8H16O		861	974	0.154077	SemiStandardNonPolar	mainlib
12	Cyclopropene, 1-methyl-3-(2-methylcyclopropyl)-	11.545	93.072	476401	116890	239912	C8H12	61142-26-5	851	851	0.13098	SemiStandardNonPolar	mainlib
13	1,3-Cyclopentadiene, 1,2-dimethyl-	16.334	94.086	410954	88866	113637	C7H10	4784-86-5	737	999	0.112986	SemiStandardNonPolar	mainlib
14	trans,trans-2,8-Decadiene	27.166	96.104	134870	31683	71223	C10H18	19398-85-7	717	832	0.0370806	SemiStandardNonPolar	mainlib

## Sheet: Bud mutation-skin
Table S2 Categorization of volatile substances in the skin and pulp of Chardonnay and Bud mutation
Chemical groups	Component Name	Retention Time	Reference m/z	BP Area	BP Height	TIC	Formula (mol ion)	CAS No.	SI	RSI	Content (ug/kg.FW)	Selected Column Type	Library Name
Ester	3-Hydroxymandelic acid, ethyl ester, di-TMS	20.975	73.051	152209204	36997376	97059389	C16H28O4Si2		703	812	128.377	SemiStandardNonPolar	mainlib
1	Acetic acid, butyl ester	4.64	43.087	83651117	16504283	35012670	C6H12O2	123-86-4	807	807	70.5534	SemiStandardNonPolar	mainlib	2
2	Phthalic acid, hept-4-yl isobutyl ester	40.402	149.024	15213558	6131074	12972295	C19H28O4		865	874	12.0296	SemiStandardNonPolar	mainlib
3	trans-Geranic acid methyl ester	28.4	69.067	9267542	1902705	6961244	C11H18O2	1189-09-9	853	868	7.38729	SemiStandardNonPolar	mainlib
4	Formic acid, ethenyl ester	5.626	44.057	8033462	1829381	3278605	C3H4O2	692-45-5	711	931	6.40358	SemiStandardNonPolar	mainlib
5	Oxalic acid, diallyl ester	9.945	41.063	5503046	1183309	2233699	C8H10O4		734	836	4.38655	SemiStandardNonPolar	mainlib
6	Formic acid, 2-methylbutyl ester	14.412	57.071	2470576	580935	1458924	C6H12O2		790	822	1.96933	SemiStandardNonPolar	mainlib
7	2,4-Decadienoic acid, ethyl ester, (E,Z)-	34.208	81.121	1673578	425106	4492760	C12H20O2	3025-30-7	850	851	1.27964	SemiStandardNonPolar	mainlib
8	Carbamic acid, N,N-dimethyl-, 3,4-dimethylphenyl ester	11.035	192.958	1283908	179575	260628	C11H15NO2		812	878	1.02342	SemiStandardNonPolar	mainlib
9	Methyl nitrate	8.218	48.085	720890	125283	386421	CH3NO3	598-58-3	733	886	0.574631	SemiStandardNonPolar	mainlib
10	2-Fluorobenzoic acid, 4-nitrophenyl ester	34.594	123.114	377774	127930	206284	C13H8FNO4		730	958	0.301129	SemiStandardNonPolar	mainlib
11	Sulfurous acid, 2-ethylhexyl hexyl ester	28.521	71.081	366498	94736	204726	C14H30O3S		805	837	0.292141	SemiStandardNonPolar	mainlib
12	2-Propenoic acid, 2-methyl-, (tetrahydro-2-furanyl)methyl ester	16.099	71.081	356982	95877	158173	C9H14O3	2455-24-5	710	851	0.284555	SemiStandardNonPolar	mainlib
13	Diallyl succinate	31.921	141.056	337755	64526	99618	C10H14O4	925-16-6	835	893	0.269229	SemiStandardNonPolar	mainlib
14	4-Methylpentyl benzoate	40.064	105.031	1304953	371418	2218257	C13H18O2		723	888	0.265341	SemiStandardNonPolar	mainlib
15	Sulfurous acid, 2-ethylhexyl hexyl ester	28.521	71.081	366498	94736	204726	C14H30O3S		805	837	0.292141	SemiStandardNonPolar	mainlib
16	Trimethylsilyl ethaneperoxoate	38.954	91.016	138970	61459	92938	C5H12O3Si		718	828	0.100093	SemiStandardNonPolar	mainlib
17	Trimethylsilyl ethaneperoxoate	37.186	180.986	60430	20919	31650	C10H15NO2		781	968	0.100093	SemiStandardNonPolar	mainlib
18	(2-exo)-8-Methyl-8-azabicyclo[3.2.1]oct-3-ene-2-carboxylic acid methyl ester	37.186	180.986	60430	20919	31650	C10H15NO2		781	968	0.0481696	SemiStandardNonPolar	mainlib
19	Benzoic acid, 2-hydroxy-, heptyl ester	40.664	138.109	59402	25663	81830	C14H20O3	6259-77-4	707	849	0.0473502	SemiStandardNonPolar	mainlib
20	4-Methoxybenzoic acid, 2-methoxyethyl ester	24.037	135.125	58224	39353	57008	C11H14O4		701	871	0.0464112	SemiStandardNonPolar	mainlib
21	5-Ethoxyimidazole-4-carboxylic acid, ethyl(ester)	38.471	112.605	30360	9683	36677	C8H12N2O3		803	828	0.0242004	SemiStandardNonPolar	mainlib
Alcohol
1	Silanediol, dimethyl-	2.436	77.026	62923211	15328989	21861843	C2H8O2Si	1066-42-8	910	913	53.0709	SemiStandardNonPolar	mainlib
2	2,6-Octadien-1-ol, 3,7-dimethyl-, (Z)-	24.06	69.071	69742817	14706508	74567066	C10H18O	106-25-2	914	914	58.8228	SemiStandardNonPolar	mainlib
3	2-Hexyn-1-ol	5.669	55.06	88569147	11245469	71923007	C6H10O	764-60-3	815	816	74.7013	SemiStandardNonPolar	mainlib
4	Phenylethyl Alcohol	18.48	91.025	25438182	2470470	5813663	C8H10O	1960-12-08	952	954	20.2771	SemiStandardNonPolar	mainlib
5	Benzyl alcohol	14.556	79.041	12832905	1686224	7437028	C7H8O	100-51-6	934	934	10.2293	SemiStandardNonPolar	mainlib
6	1-Butanol, 3-methyl-	2.987	55.06	11341691	3230597	16558731	C5H12O	123-51-3	907	907	9.04062	SemiStandardNonPolar	mainlib
7	Isopropyl Alcohol	2.688	45.061	7856188	1659007	3294143	C3H8O	67-63-0	748	806	6.26228	SemiStandardNonPolar	mainlib
8	(S)-3-Ethyl-4-methylpentanol	13.993	69.067	4404816	922778	4711753	C8H18O		868	897	3.51114	SemiStandardNonPolar	mainlib
9	1-Nonen-4-ol	17.658	55.06	2360131	513575	1300924	C9H18O	35192-73-5	756	808	1.88129	SemiStandardNonPolar	mainlib
10	1,2-Benzenediol, O-acetoxyacetyl-O'-(4-butylbenzoyl)-	33.98	161.156	523120	129258	229463	C21H22O6		751	916	0.416986	SemiStandardNonPolar	mainlib
11	Propan-1-ol, 3-(morpholin-4-yl)-1-phenyl-	7.326	221.086	353641	92861	131658	C13H19NO2		870	911	0.281892	SemiStandardNonPolar	mainlib
12	2-Propanol, 1-iodo-2-methyl-	37.267	185.124	55709	23403	67544	C4H9IO	23825-98-1	817	822	0.0444064	SemiStandardNonPolar	mainlib
Aldehydes
1	Benzeneacetaldehyde	14.949	91.025	168195863	30153783	61421509	C8H8O	122-78-1	942	942	293.718	SemiStandardNonPolar	mainlib
2	Benzaldehyde	10.737	76.985	38167766	4639436	19367399	C7H6O	100-52-7	901	903	76.0786	SemiStandardNonPolar	mainlib
3	2-Hexenal	5.669	83.046	92989490	11638231	74166956	C6H10O	505-57-7	856	856	78.4296	SemiStandardNonPolar	mainlib
4	Butanal, 3-methyl-	2.155	43.087	45397082	9175305	35432940	C5H10O	590-86-3	914	914	27.2364	SemiStandardNonPolar	mainlib
5	2,6-Octadienal, 3,7-dimethyl-, (E)-	25.995	69.071	30125803	5483018	22954793	C10H16O	141-27-5	920	920	14.2226	SemiStandardNonPolar	mainlib
6	Nonanal	18.128	57.075	14601002	3508020	33243032	C9H18O	124-19-6	913	913	11.116	SemiStandardNonPolar	mainlib
7	Butanal, 2-methyl-	2.235	41.064	9278469	3317032	10778176	C5H10O	96-17-3	891	900	6.54675	SemiStandardNonPolar	mainlib
8	Pent-2-ynal	24.114	81.13	6339206	864902	1562139	C5H6O	55136-52-2	845	943	5.05307	SemiStandardNonPolar	mainlib
9	Heptanal	8.003	45.074	4680743	1180657	10629113	C7H14O	111-71-7	863	866	3.29852	SemiStandardNonPolar	mainlib
10	1-Cyclohexene-1-carboxaldehyde, 2,6,6-trimethyl-	23.635	109.103	1156388	214520	2006762	C10H16O	432-25-7	808	808	0.921773	SemiStandardNonPolar	mainlib
11	Glyoxal, 4-methylphenyl-	37.881	118.992	56057	18296	28055	C9H8O2	1075-47-4	762	948	0.921773	SemiStandardNonPolar	mainlib
12	Decanal	23.038	57.071	4099517	1005085	12557903	C10H20O	112-31-2	889	889	3.26778	SemiStandardNonPolar	mainlib
Ketones
1	1-[(1-Oxo-2-propenyl)oxy]-2,5-pyrrolidinedione	2.437	55.06	15009383	4341762	6116656	C7H7NO4	38862-24-7	735	827	11.9642	SemiStandardNonPolar	mainlib
2	Ethanone, 2-(formyloxy)-1-phenyl-	2.963	76.985	1433426	315477	945486	C9H8O3	55153-12-3	709	913	1.1426	SemiStandardNonPolar	mainlib
3	1-Pentanone, 1-(2-furanyl)-	12.588	95.097	283873	119736	215951	C9H12O2	3194-17-0	891	941	0.226279	SemiStandardNonPolar	mainlib
4	2-Pyrrolidinethione, 3,3,5,5-tetramethyl-	35.852	157.122	264801	100057	311955	C8H15NS	35418-38-3	734	946	0.211077	SemiStandardNonPolar	mainlib
5	Ethanone, 2,2'-(octahydro-2,3-quinoxalinediylidene)bis[1-phenyl-	31.435	266.977	127150	23054	41218	C24H24N2O2	296244-70-7	752	851	0.101353	SemiStandardNonPolar	mainlib
6	[1,2,5]Oxadiazolo[3,4-b]pyrazinedione, 1,3-dihydro-, dihydrazone	36.687	182.166	75959	24229	45081	C4H6N8O	180622-15-5	711	933	0.060548	SemiStandardNonPolar	mainlib
7	6-Phenyl-3,5-hexadien-2-one	35.989	171.608	24122	9535	34874	C12H12O	4173-44-8	828	851	0.019228	SemiStandardNonPolar	mainlib
Alkenes
1	1H-Naphtho[2,1-b]pyran, 3-ethenyldodecahydro-3,4a,7,7,10a-pentamethyl-, [3R-(3.alpha.,4a.beta.,6a.alpha.,10a.beta.,10b.alpha.)]-	42.096	81.13	10313330	4799762	96296643	C20H34O	596-84-9	893	895	8.2209	SemiStandardNonPolar	mainlib
2	2H-Pyran, 3,6-dihydro-4-methyl-2-(2-methyl-1-propenyl)-	20.576	67.044	6958792	1559031	7669775	C10H16O	1786-08-9	877	877	5.54695	SemiStandardNonPolar	mainlib
3	.alpha.-Bourbonene	31.066	81.13	1401773	278205	887541	C15H24		815	830	1.11737	SemiStandardNonPolar	mainlib
4	2-Aminoacrylonitrile	6.974	53.067	1365158	273958	362039	C3H4N2	69245-10-9	787	818	1.08819	SemiStandardNonPolar	mainlib
5	1-Cyclohexene-1-carboxaldehyde, 2,6,6-trimethyl-	23.635	109.103	1156388	214520	2006762	C10H16O	432-25-7	808	808	0.921773	SemiStandardNonPolar	mainlib
6	Succinimide, N-(E-2-buten-1-one-1-yl)-	18.44	139.113	1026874	249163	511505	C8H9NO3		809	811	0.818536	SemiStandardNonPolar	mainlib
7	.alpha.-Phellandrene	9.476	93.077	906062	246595	640485	C10H16	99-83-2	855	855	0.722235	SemiStandardNonPolar	mainlib
8	Cyclohexene, 1,5,5-trimethyl-3-methylene-	28.94	121.089	465668	111405	390639	C10H16	16609-28-2	730	840	0.37119	SemiStandardNonPolar	mainlib
9	1-Methyl-3-iso-propyl-2,4,5-trioxoimidazolidine	35.51	154.989	209553	62076	174867	C7H10N2O3	67867-38-3	725	934	0.167038	SemiStandardNonPolar	mainlib
10	Octane, 2,7-dimethyl-	37.602	57.071	174452	101126	230304	C10H22	1072-16-8	734	862	0.139058	SemiStandardNonPolar	mainlib
11	.alpha.-Cubebene	30.644	105.013	1222684	256094	1596012	C15H24	17699-14-8	820	834	0.974618	SemiStandardNonPolar	mainlib
Alkynes
1	4,6-Octadiyn-3-one, 2-methyl-	6.33	91.025	4298568	1253959	2138293	C9H10O	29743-33-7	835	899	3.42645	SemiStandardNonPolar	mainlib
Acids
1	Hydrogen isocyanate	2.426	43.081	4169542	1491099	1536362	CHNO	75-13-8	935	981	3.3236	SemiStandardNonPolar	mainlib
2	Carbamic acid, N,N-dimethyl-, 3,4-dimethylphenyl ester	11.035	192.958	1283908	179575	260628	C11H15NO2		812	878	1.02342	SemiStandardNonPolar	mainlib
3	L-Serine, N-methyl-	27.26	88.067	113440	24428	36331	C4H9NO3	2480-26-4	749	971	0.0904246	SemiStandardNonPolar	mainlib
Benzodiazepines
1	Cyclopropane, propyl-	6.659	56.086	320833704	94739492	389214643	C6H12	2415-72-7	853	902	419.504	SemiStandardNonPolar	mainlib
2	Cyclotetrasiloxane, octamethyl-	13.118	281.021	252669163	62063065	204128717	C8H24O4Si4	556-67-2	880	903	201.406	SemiStandardNonPolar	mainlib
3	Toluene	3.56	91.025	28941302	7090207	16829874	C7H8	108-88-3	918	928	23.0695	SemiStandardNonPolar	mainlib
4	Ethylbenzene	6.618	91.025	17705522	4777469	15311679	C8H10	100-41-4	794	897	14.1133	SemiStandardNonPolar	mainlib
5	Benzene, 1,3-dimethyl-	7.594	91.025	6800630	1626884	4265041	C8H10	108-38-3	927	927	5.42088	SemiStandardNonPolar	mainlib
6	4-tert-Octylphenol, TMS derivative	17.336	207.018	3285886	432292	948055	C17H30OSi	78721-87-6	742	870	2.61923	SemiStandardNonPolar	mainlib
7	Benzene, 1,3-dichloro-	13.305	145.974	722340	145957	405245	C6H4Cl2	541-73-1	838	840	0.575787	SemiStandardNonPolar	mainlib
8	Pyrimidine, 4-methyl-2-phenyl-	35.895	170.119	306294	82080	243108	C11H10N2	34771-48-7	749	860	0.244151	SemiStandardNonPolar	mainlib
9	Benzene, (1-methyldecyl)-	38.39	105.013	304803	129651	197819	C17H28	4536-88-3	747	848	0.242963	SemiStandardNonPolar	mainlib
10	1,2,4-Oxadiazol-5-amine, 3-phenyl-	34.286	161.156	159687	55979	143281	C8H7N3O	3663-37-4	712	889	0.127289	SemiStandardNonPolar	mainlib
11	Benzenepropanoyl bromide	39.239	105.013	154244	47830	53838	C9H9BrO	10500-29-5	814	969	0.12295	SemiStandardNonPolar	mainlib
12	Benzene, azido-	40.013	91.025	154113	56580	86621	C6H5N3	622-37-7	750	918	0.122846	SemiStandardNonPolar	mainlib
13	Sulfoxide, methyl phenethyl	37.421	91.025	139306	48228	80261	C9H12OS	7714-32-1	738	942	0.111043	SemiStandardNonPolar	mainlib
14	Benzenamine, 2-(trifluoromethyl)-	22.142	141.056	112722	30132	62906	C7H6F3N	88-17-5	751	885	0.0898523	SemiStandardNonPolar	mainlib
15	Phenol, 2-(1-phenylethyl)-	38.065	183.054	110178	47371	148391	C14H14O	4237-44-9	711	828	0.0878244	SemiStandardNonPolar	mainlib
16	Pyridine, 2-[2-(4-aminophenyl)ethenyl]-, trans-	38.099	194.973	51392	21130	57129	C13H12N2	1694-46-8	715	879	0.0409653	SemiStandardNonPolar	mainlib
17	1-Aminobenzotriazole	37.77	105.013	45568	13205	27610	C6H6N4	1614-12-6	712	955	0.0363229	SemiStandardNonPolar	mainlib
Terpenes
1	Geraniol	25.311	69.067	254253102	59396623	250237771	C10H18O	106-24-1	923	923	202.669	SemiStandardNonPolar	mainlib
2	Linalool	17.91	71.081	68590898	17161969	122818279	C10H18O	78-70-6	938	939	109.507	SemiStandardNonPolar	mainlib
3	trans-2-Hexenol	6.545	57.075	82502052	22666402	76950916	C6H12O		859	863	69.5842	SemiStandardNonPolar	mainlib
4	D-Limonene	14.238	93.077	3172056	446427	2801418	C10H16	5989-27-5	884	884	2.52849	SemiStandardNonPolar	mainlib
5	Bicyclo[3.2.0]hepta-2,6-diene	15.951	91.025	2650033	359682	619340	C7H8	2422-86-8	723	867	2.11238	SemiStandardNonPolar	mainlib
6	trans-Calamenene	35.446	159.13	2569578	835004	2172861	C15H22	73209-42-4	861	861	2.04825	SemiStandardNonPolar	mainlib
7	Cyclobutene, 2-propenylidene-	19.094	91.025	2070285	221941	318961	C7H8	52097-85-5	965	986	1.65025	SemiStandardNonPolar	mainlib
8	Caryophyllene	32.585	91.025	1749739	451153	5416999	C15H24	87-44-5	905	905	1.39474	SemiStandardNonPolar	mainlib
9	Bicyclo[3.1.1]heptane, 6-methyl-2-methylene-6-(4-methyl-3-pentenyl)-, [1R-(1.alpha.,5.alpha.,6.beta.)]-	33.206	93.077	1627046	478036	2915567	C15H24	55123-21-2	844	894	1.29694	SemiStandardNonPolar	mainlib
10	3-Buten-2-one, 4-(2,6,6-trimethyl-1-cyclohexen-1-yl)-	34.601	177.137	1508187	509467	2244260	C13H20O	14901-07-6	883	883	1.2022	SemiStandardNonPolar	mainlib
11	3-Hexyne, 2-methyl-	10.717	81.13	1304835	425535	1431922	C7H12	36566-80-0	757	799	1.0401	SemiStandardNonPolar	mainlib
12		4.526	165.887	1270173	432998	2570179	C2Cl4	127-18-4	945	946	1.01247	SemiStandardNonPolar	mainlib
13	4-Methyl-2,4-bis(p-hydroxyphenyl)pent-1-ene, 2TMS derivative	17.648	71.081	743299	162442	229845	C24H36O2Si2		775	909	0.592494	SemiStandardNonPolar	mainlib
14	Germacrene D	34.463	105.013	1220202	369494	2976170	C15H24	23986-74-5	836	862	0.97264	SemiStandardNonPolar	mainlib
15	trans-1-Chloro-2-methylthio-ethene	26.16	109.588	27145	9059	33578	C3H5ClS		795	999	0.0216377	SemiStandardNonPolar	mainlib
16	cis-Linaloloxide	16.488	59.064	3062407	716301	3364432	C10H18O2		788	801	2.44109	SemiStandardNonPolar	mainlib
