# Supplementary material for: Profiling Analysis of Volatile and Non-volatile Compounds in Vitis Vinifera Berries (cv. Chardonnay) and Spontaneous Bud Mutation
Source: Front Nutr. 2021 Aug 6;8:715528. doi: 10.3389/fnut.2021.715528 (PMC8378792; doi:10.3389/fnut.2021.715528)
Supplement: Supplementary file 3 [file Table_3.xlsx]

## Sheet: meta_intensity_neg
Table S3 List of all identified metabolites in the skin and pulp of Chardonnay and Bud mutation
name	Name_des	Formula	Molecular Weight	RT [min]	mzCloud_Results	mzVault_Results	MassList_Results	neg_Bpulp1	neg_Bpulp2	neg_Bskin1	neg_Bskin2	neg_CSkin1	neg_CSkin2	neg_Cpulp1	neg_Cpulp2	neg_QC1	neg_QC2	neg_QC3
Com_275_neg	Hypoxanthine-9-β-D-Arabinofuranoside	C10 H12 N4 O5	268.08	1.267	No results	No results	Full match	3.60962e+07	5.58112e+07	8.47301e+07	8.91772e+07	1.13625e+08	7.9037e+07	1.16859e+08	1.14577e+08	6.21048e+07	6.10644e+07	9.2086e+07
Com_2125_neg	Homovanilloyl quinic acid	C16 H20 O9	356.111	8.171	No results	No results	Full match	165279	192713	2.38734e+06	1.40718e+06	450538	627781	213510	129356	662342	693422	859714
Com_29_neg	L-(+)-Tartaric acid	C4 H6 O6	150.016	1.252	Full match	Full match	Full match	2.53015e+09	2.59482e+09	3.00079e+08	8.01193e+07	2.82629e+08	4.80985e+08	3.79956e+08	6.8947e+08	3.86842e+08	5.07279e+08	3.87608e+08
Com_1669_neg	Coniferin	C16 H22 O8	342.132	7.929	No results	No results	Full match	400450	413038	3.94001e+06	3.11164e+06	3.08685e+06	836838	536356	588841	1.64975e+06	1.92804e+06	2.34756e+06
Com_2369_neg	β-Estradiol 3-(β-D-glucuronide) 17-sulfate	C24 H32 O11 S	528.164	11.007	Full match	No match	No results	574227	2.44911e+06	324348	318357	299671	302060	542404	445985	463491	692107	574932
Com_2180_neg	Heneicosanoic acid	C21 H42 O2	326.319	15.415	No results	Full match	No results	2.27184e+06	2.41603e+06	2.11244e+06	2.43367e+06	2.67328e+06	1.78894e+06	2.12677e+06	1.79172e+06	2.51206e+06	1.91557e+06	1.94785e+06
Com_3755_neg	(-)-Gallocatechin	C15 H14 O7	306.075	5.621	No results	Full match	Full match	114609	119713	470373	388692	356618	275027	98031.1	147947	170828	184043	298090
Com_1216_neg	PI (16:0/18:2)	C43 H79 O13 P	834.528	15.631	No results	Full match	No results	744105	754102	2.01705e+06	1.28719e+06	1.31957e+06	3.23032e+06	2.66209e+06	1.04636e+06	8.95579e+06	9.87819e+06	9.24377e+06
Com_1974_neg	Thymine	C5 H6 N2 O2	126.043	1.256	No results	No results	Full match	3.62277e+06	2.57001e+06	1.83845e+06	3.11256e+06	2.53985e+06	2.32992e+06	1.70425e+06	1.96061e+06	2.19848e+06	1.97251e+06	2.57908e+06
Com_622_neg	3-Hydroxy-glabrol	C25 H28 O5	408.195	13.787	No results	No results	Full match	2.25803e+07	2.11776e+07	1.55438e+07	1.75967e+07	2.1626e+07	2.62692e+07	2.26356e+07	1.7709e+07	2.13977e+07	2.11257e+07	2.08322e+07
Com_1808_neg	(R)-3-Hydroxy myristic acid	C14 H28 O3	244.204	13.291	Full match	Full match	No results	3.459e+06	3.42335e+06	2.98579e+06	2.30754e+06	3.83159e+06	3.79626e+06	2.97134e+06	2.92017e+06	2.67948e+06	2.85472e+06	2.83938e+06
Com_2993_neg	Hesperetin 5-O-glucoside	C22 H24 O11	464.133	9.695	No results	No results	Full match	71346.4	76838.3	1.10932e+06	743850	181216	217925	82975.5	84393.7	243151	448898	259836
Com_136_neg	4-Oxoproline	C5 H7 N O3	129.043	1.416	Full match	Full match	Full match	3.49976e+08	3.34401e+08	4.16207e+07	5.04597e+07	4.07952e+07	4.16086e+07	1.44922e+08	1.2884e+08	9.77939e+07	1.23296e+08	1.21926e+08
Com_2581_neg	Naringin dihydrochalcone	C27 H34 O14	582.195	10.738	No results	No results	Full match	170214	221466	1.57604e+06	915543	832793	1.50145e+06	490049	242277	736455	1.09998e+06	818432
Com_3281_neg	Cholic acid	C24 H40 O5	408.288	11.594	Full match	No results	No results	869736	1.09055e+06	698728	823394	703003	673512	707051	898906	833214	667273	1.07353e+06
Com_2529_neg	Calcitriol	C27 H44 O3	416.329	13.759	Full match	No results	Full match	182014	168638	1.64777e+06	1.33197e+06	705833	784350	173136	173168	589812	575519	790792
Com_698_neg	2-Isopropylmalate	C7 H12 O5	176.069	1.266	No results	No results	Full match	1.07287e+07	8.7251e+06	1.73518e+07	2.1681e+07	1.153e+07	1.39616e+07	1.43852e+07	1.14007e+07	1.37705e+07	9.28217e+06	1.33766e+07
Com_236_neg	D-(-)-Quinic acid	C7 H12 O6	192.064	1.229	Full match	Full match	Full match	1.00453e+08	9.85591e+07	8.90053e+07	9.37792e+07	1.3062e+08	1.38745e+08	1.46808e+08	1.13328e+08	8.90173e+07	8.97958e+07	1.24087e+08
Com_365_neg	C-pentosyl-luteolin-C-hexoside	C26 H28 O15	580.145	8.766	No results	No results	Full match	242477	302471	5.60403e+07	5.06142e+07	4.72569e+07	2.26882e+07	649683	1.2275e+06	1.64976e+07	2.61065e+07	3.22015e+07
Com_333_neg	Lauric acid	C12 H24 O2	200.178	13.397	Full match	No results	No results	6.19613e+07	5.38562e+07	4.81541e+07	6.20824e+07	7.44309e+07	7.52429e+07	5.93956e+07	5.49843e+07	7.79436e+07	7.72704e+07	7.97762e+07
Com_2545_neg	Deoxycholic acid	C24 H40 O4	392.293	13.215	Full match	Full match	Full match	912889	913545	834314	865902	1.58633e+06	1.68969e+06	2.0026e+06	1.7064e+06	1.22051e+06	1.19796e+06	1.4712e+06
Com_1214_neg	Decanoic acid	C10 H20 O2	172.147	12.484	Full match	No results	Full match	9.18188e+06	9.6917e+06	7.01144e+06	7.31628e+06	8.70024e+06	7.72876e+06	8.3999e+06	8.07996e+06	8.31069e+06	7.75029e+06	8.14687e+06
Com_935_neg	Glycerophospho-N-palmitoyl ethanolamine	C21 H44 N O7 P	453.286	14.685	Full match	Full match	Full match	1.57542e+07	1.4226e+07	4.59439e+06	6.12117e+06	3.48046e+06	3.19185e+06	6.69337e+06	5.26218e+06	7.35251e+06	7.82651e+06	8.08129e+06
Com_11_neg	Pyruvic acid	C3 H4 O3	88.0161	1.526	Full match	No results	Full match	2.92525e+09	3.0462e+09	1.269e+09	1.89238e+09	2.47057e+09	4.51705e+09	2.67489e+09	4.8586e+09	2.96348e+09	2.43602e+09	2.93506e+09
Com_372_neg	3,4,5-trihydroxycyclohex-1-ene-1-carboxylic acid	C7 H10 O5	174.053	1.447	Full match	Full match	Full match	5.30162e+07	5.19881e+07	3.67797e+07	5.21436e+07	4.13016e+07	6.13495e+07	5.47373e+07	5.69917e+07	3.71553e+07	5.50833e+07	5.16316e+07
Com_153_neg	N-Acetylneuraminic Acid	C11 H19 N O9	309.106	1.275	No results	No results	Full match	2.78786e+08	2.5579e+08	5.33872e+07	5.54755e+07	2.29863e+07	5.32115e+07	1.88121e+08	1.33478e+08	9.30985e+07	1.0894e+08	1.31384e+08
Com_1059_neg	2'-Deoxyinosine 5'-monophosphate	C10 H13 N4 O7 P	332.053	16.937	Full match	No results	No match	1.06727e+07	1.22764e+07	9.62603e+06	1.04114e+07	1.14439e+07	1.09887e+07	1.19366e+07	1.05581e+07	9.65214e+06	1.12724e+07	1.23581e+07
Com_2123_neg	Astringin	C20 H22 O9	406.127	8.594	No results	Full match	Full match	117450	102952	2.4013e+06	1.02348e+06	628653	783857	150062	96162.3	700392	827701	709974
Com_1453_neg	PMeOH (16:0-18:1)	C38 H73 O8 P	688.505	15.996	No results	Full match	No results	559947	939525	1.13272e+06	512998	836357	3.02808e+06	938068	379761	6.00815e+06	7.0032e+06	6.72581e+06
Com_906_neg	Equol	C15 H14 O3	242.095	11.005	Full match	No results	No results	195891	1.21086e+06	1.03243e+07	3.06773e+06	1.4756e+07	1.48166e+07	72534.4	76269.8	4.80907e+06	6.21649e+06	6.37369e+06
Com_491_neg	Xanthosine	C10 H12 N4 O6	284.075	1.291	No results	No results	Full match	2.88017e+07	3.40039e+07	3.36253e+07	3.12705e+07	3.74316e+07	1.49862e+07	3.50728e+07	4.10637e+07	2.83345e+07	1.9989e+07	3.40765e+07
Com_957_neg	Docosanoic acid	C22 H44 O2	340.334	15.603	No results	No results	Full match	1.09266e+07	1.05963e+07	9.3117e+06	1.32706e+07	1.13026e+07	1.00212e+07	1.12896e+07	1.06293e+07	1.09285e+07	1.05201e+07	1.01182e+07
Com_1010_neg	2'-O-methyladenosine	C11 H15 N5 O4	281.111	1.271	No results	No results	Full match	9.60621e+06	1.09854e+07	9.25099e+06	1.18963e+07	8.33677e+06	9.79348e+06	1.13976e+07	9.61101e+06	1.11585e+07	9.61703e+06	1.20361e+07
Com_2005_neg	Ophiopogonanone C	C19 H16 O7	356.091	8.677	No results	No results	Full match	100406	76146	2.75358e+06	1.93347e+06	2.02268e+06	1.07485e+06	87701.2	71368.5	1.25299e+06	1.43629e+06	1.29276e+06
Com_1022_neg	Plantagoside	C21 H22 O12	466.112	8.133	No results	No results	Full match	483580	534831	9.3088e+06	7.95471e+06	1.23344e+07	6.72369e+06	1.02312e+06	1.44371e+06	4.20326e+06	5.37055e+06	5.73274e+06
Com_791_neg	2'-Deoxyinosine	C10 H12 N4 O4	252.085	1.27	No results	No results	Full match	1.70262e+07	1.21422e+07	1.46294e+07	1.79536e+07	1.64256e+07	1.3671e+07	1.61336e+07	1.32211e+07	1.59007e+07	1.97928e+07	1.80007e+07
Com_3016_neg	N-(2-hydroxyethyl)-N'-propylthiourea	C6 H14 N2 O S	212.084	11.511	Invalid mass	No results	No results	67772	152069	1.08605e+06	623406	383119	965395	446502	95827.5	486013	482396	633399
Com_513_neg	Malonicacid	C3 H4 O4	104.011	1.683	No results	No results	Full match	3.43971e+07	4.16016e+07	3.02856e+07	3.19978e+07	3.28629e+07	3.30187e+07	2.34526e+07	3.70232e+07	3.36378e+07	2.98263e+07	3.01367e+07
Com_500_neg	AICA ribonucleotide	C9 H15 N4 O8 P	338.066	1.316	Invalid mass	No results	No results	3.55005e+07	4.3443e+07	7.93803e+06	940557	2.98107e+06	1.3098e+06	7.16647e+06	5.57306e+06	3.86443e+06	3.34915e+06	3.29398e+06
Com_223_neg	Lauric acid ethyl ester	C14 H28 O2	228.209	14.02	Full match	No results	Full match	1.22803e+08	1.14499e+08	1.11894e+08	1.27665e+08	1.55321e+08	1.50069e+08	1.16127e+08	9.80383e+07	1.52439e+08	1.51909e+08	1.74285e+08
Com_3162_neg	1-acetyl-N-(4-ethoxyphenyl)-4-piperidinecarboxamide	C16 H22 N2 O3	290.167	9.171	Invalid mass	No results	No results	952110	610449	537305	622584	669615	380242	1.16937e+06	852997	762996	911016	1.1003e+06
Com_1349_neg	Gallic acid	C7 H6 O5	170.022	1.28	No results	Full match	Full match	4.45079e+06	2.79927e+06	4.58652e+06	4.40248e+06	5.20859e+06	5.46949e+06	6.73517e+06	7.31216e+06	4.29876e+06	4.02216e+06	5.83865e+06
Com_563_neg	N-Propionylglycine	C5 H9 N O3	131.058	1.243	No results	No results	Full match	3.07237e+07	3.09497e+07	1.13729e+07	1.66047e+07	1.15308e+07	1.24219e+07	3.36556e+07	2.56426e+07	1.61529e+07	2.0121e+07	2.8003e+07
Com_3167_neg	Timosaponin Al	C33 H54 O8	578.381	12.727	No results	No results	Full match	63598.9	61833	942696	953723	479387	321943	59102.7	106253	333972	354321	502024
Com_1798_neg	1,5,8-Trihydroxy-9-oxo-9H-xanthen-3-yl beta-D-glucopyranoside	C19 H18 O11	422.083	1.145	Full match	No match	Not the top hit	3.98775e+06	4.3243e+06	3.01063e+06	3.10483e+06	1.51051e+06	1.79774e+06	3.62434e+06	3.58961e+06	3.08572e+06	2.51349e+06	3.07682e+06
Com_48_neg	Ethyl myristate	C16 H32 O2	256.24	14.484	Full match	No results	Full match	8.75553e+08	9.09566e+08	6.23891e+08	1.17655e+09	8.17117e+08	7.49254e+08	8.10215e+08	8.64557e+08	1.00952e+09	8.88994e+08	1.02723e+09
Com_203_neg	Elaidic acid	C18 H34 O2	282.256	14.596	Full match	No results	Full match	1.40052e+08	1.24789e+08	1.14337e+08	1.57936e+08	1.70712e+08	1.65862e+08	1.53036e+08	1.39444e+08	1.75491e+08	1.64154e+08	1.64191e+08
Com_210_neg	D-Saccharic acid	C6 H10 O8	210.038	1.132	Full match	Full match	No results	2.94804e+07	2.87181e+07	1.38681e+08	1.49764e+08	9.89865e+07	8.49938e+07	3.6349e+07	4.36551e+07	7.50475e+07	7.8946e+07	8.06105e+07
Com_749_neg	5'-Hydroxyacetophenone	C8 H8 O2	136.053	1.281	No results	No results	Full match	1.04662e+07	7.4156e+06	1.69752e+07	1.49763e+07	1.21397e+07	2.04081e+07	1.07687e+07	1.36718e+07	1.2982e+07	1.66824e+07	1.38317e+07
Com_205_neg	Gallic acid O-Hexoside	C13 H16 O10	332.075	1.372	No results	No results	Full match	1.92301e+07	2.27822e+07	1.43711e+08	1.12216e+08	7.0772e+07	8.93808e+07	2.57971e+07	2.90213e+07	9.24166e+07	7.00636e+07	9.54225e+07
Com_40_neg	DL-Malic acid	C4 H6 O5	134.022	1.493	Full match	Full match	Full match	7.45449e+08	8.30995e+08	2.95284e+08	8.69693e+08	1.5203e+09	7.8853e+08	5.56983e+08	6.50029e+08	4.0701e+08	6.5114e+08	6.52437e+08
Com_194_neg	D-(+)-Galacturonic acid	C6 H10 O7	194.043	1.397	No results	No results	Full match	1.18198e+08	1.14567e+08	1.05747e+08	8.36016e+07	9.95598e+07	1.71563e+08	1.79992e+08	1.47726e+08	1.16401e+08	1.19346e+08	1.04421e+08
Com_610_neg	Nonanoic acid	C9 H18 O2	158.131	11.858	Full match	No results	No results	2.76292e+07	2.82818e+07	1.92236e+07	1.95919e+07	2.30684e+07	2.13502e+07	2.91071e+07	2.19099e+07	2.80491e+07	2.80386e+07	2.84631e+07
Com_251_neg	2-Furoic acid	C5 H4 O3	112.016	1.067	Full match	Full match	Full match	9.41047e+07	7.18604e+07	1.12416e+08	1.13822e+08	7.45914e+07	8.05431e+07	8.69553e+07	8.77102e+07	7.46106e+07	7.05285e+07	9.43181e+07
Com_616_neg	Oxaloacetate	C4 H4 O5	132.006	1.28	No results	No results	Full match	2.55702e+07	3.00792e+07	1.7467e+07	2.10282e+07	1.3845e+07	1.66391e+07	1.86673e+07	2.3493e+07	1.38142e+07	1.3631e+07	1.61618e+07
Com_211_neg	(Rs)-Mevalonic Acid	C6 H12 O4	148.074	1.412	No results	No results	Full match	5.90761e+07	2.95594e+07	1.38493e+08	1.38957e+08	4.94501e+07	5.53758e+07	1.26934e+08	3.677e+07	5.97806e+07	9.68728e+07	1.11111e+08
Com_1574_neg	2_3_5_4'-Tetrahydroxystilbene-2-O-b-D-glucoside	C20 H22 O9	406.127	9.057	No results	No results	Full match	51361.2	81085	4.49049e+06	1.93665e+06	256600	279490	78899.6	92063.4	855928	839170	857734
Com_1366_neg	Androsin	C15 H20 O8	328.116	1.441	No results	No results	Full match	7.44345e+06	7.3611e+06	5.96674e+06	4.78628e+06	3.11227e+06	3.45187e+06	6.31887e+06	6.56251e+06	5.66128e+06	7.79196e+06	6.9912e+06
Com_2212_neg	LPG 16:1	C22 H43 O9 P	482.265	13.812	No results	Full match	No results	190363	197899	2.19997e+06	1.78308e+06	340726	186569	192644	192979	735521	611142	1.06936e+06
Com_2609_neg	Nerol	C10 H18 O	154.136	11.783	No results	No results	Full match	1.9673e+06	1.9025e+06	783231	1.04116e+06	934675	811190	1.17144e+06	746460	951904	994938	1.11516e+06
Com_1941_neg	N-Butylbenzenesulfonamide	C10 H15 N O2 S	213.083	11.251	Full match	No results	No results	1.53023e+06	3.75553e+06	1.14953e+06	1.41419e+06	1.21497e+06	1.20186e+06	1.47291e+06	1.5666e+06	1.64132e+06	1.80408e+06	2.07624e+06
Com_3213_neg	Sweroside	C16 H22 O9	358.127	6.197	No results	No results	Full match	155026	170184	902158	906864	1.00289e+06	642839	124491	202305	466136	504130	453501
Com_1137_neg	LPA 16:0	C19 H39 O7 P	410.244	14.081	No results	Full match	No results	1.11911e+07	8.96727e+06	7.0431e+06	9.12985e+06	5.13201e+06	6.54214e+06	9.79114e+06	7.98672e+06	5.49756e+06	7.2003e+06	9.67234e+06
Com_863_neg	7-Methylxanthine	C6 H6 N4 O2	166.048	13.816	Full match	Invalid mass	Not the top hit	2.71663e+06	3.46459e+06	2.32574e+06	2.69025e+06	3.67186e+06	3.52719e+06	4.23598e+06	3.47659e+06	1.52263e+07	1.86307e+07	2.06555e+07
Com_1435_neg	PMeOH (18:2-18:3)	C40 H69 O8 P	708.474	15.489	No results	Full match	No results	256433	248436	2.19348e+06	954753	3.26436e+06	6.27348e+06	1.13653e+06	159738	4.34391e+06	4.74127e+06	5.19094e+06
Com_547_neg	L-Alanine	C3 H7 N O2	89.0478	1.195	No results	No results	Full match	3.65959e+07	3.02123e+07	7.52985e+06	1.07181e+07	3.00207e+06	3.55961e+06	2.01658e+07	1.91717e+07	1.32152e+07	1.46678e+07	1.59337e+07
Com_574_neg	γ-Linolenic acid	C18 H30 O2	278.225	14.057	Full match	No results	Full match	1.09033e+07	8.85745e+06	2.61758e+07	2.82949e+07	1.50259e+07	1.61887e+07	8.45133e+06	8.43045e+06	1.62812e+07	1.73703e+07	2.1703e+07
Com_2294_neg	Isochlorogenic acid C	C25 H24 O12	516.125	9.3	No results	No results	Full match	89377.7	98557.9	2.0381e+06	1.83368e+06	1.8018e+06	1.24266e+06	86927.8	96549.4	1.29395e+06	1.36627e+06	965154
Com_3461_neg	Schisantherin A	C30 H32 O9	536.207	10.331	No results	No results	Full match	71689.1	73443.9	500332	784952	101635	127474	69275.7	69262.8	225931	358709	299483
Com_735_neg	PA (16:0/18:2)	C37 H69 O8 P	672.474	15.738	No results	Full match	No results	8.5602e+06	6.97107e+06	8.54394e+06	6.84621e+06	5.95833e+06	8.54315e+06	2.12155e+07	8.82006e+06	1.87693e+07	2.29594e+07	2.67557e+07
Com_3282_neg	Rutarin	C20 H24 O10	470.136	9.525	Invalid mass	No results	No results	61243.7	64480.2	375688	948019	160147	354916	80199.6	62478.9	210259	306010	210739
Com_287_neg	D-Raffinose	C18 H32 O16	504.17	1.331	Full match	Full match	Full match	4.79424e+07	3.68183e+07	8.8272e+07	6.56393e+07	1.00906e+08	6.64186e+07	3.89547e+07	4.69265e+07	3.15664e+07	4.8726e+07	4.24994e+07
Com_614_neg	N-benzyl-3-(4-chlorophenyl)-4,5-dihydro-5-isoxazolecarboxamide	C17 H15 Cl N2 O2	314.086	13.22	Invalid mass	No results	No results	3.94167e+06	4.40074e+06	3.56744e+06	3.38373e+06	5.5101e+06	4.30082e+06	5.6923e+06	4.86275e+06	2.42417e+07	3.08059e+07	3.25074e+07
Com_2072_neg	PMeOH (18:1-18:1)	C40 H75 O8 P	714.521	16.067	No results	Full match	No results	221362	370876	509271	287170	526563	1.63629e+06	420888	238300	2.84501e+06	3.36011e+06	3.17457e+06
Com_2910_neg	LPS 18:2	C24 H44 N O9 P	521.276	13.768	No results	Full match	No results	990278	892996	1.19337e+06	1.25301e+06	628066	460533	678235	860612	552756	919068	964253
Com_993_neg	PA (18:2/18:2)	C39 H69 O8 P	696.474	15.61	No results	Full match	No results	5.42498e+06	4.44057e+06	5.33097e+06	3.90839e+06	4.33423e+06	6.99374e+06	1.31425e+07	4.70603e+06	1.18703e+07	1.43677e+07	1.53978e+07
Com_421_neg	3-Dehydroshikimic acid	C7 H8 O5	172.037	1.477	No results	No results	Full match	4.36288e+07	3.78041e+07	2.61902e+07	3.08673e+07	3.80208e+07	4.16701e+07	5.4997e+07	3.69523e+07	4.40124e+07	4.79405e+07	3.988e+07
Com_3494_neg	(3β,9ξ)-3,14-Dihydroxycarda-5,20(22)-dienolide	C23 H32 O4	418.236	12.263	Invalid mass	No results	No results	441991	406407	303274	749293	292484	527854	747061	483796	381095	372819	424128
Com_3373_neg	Coniferylaldehyde	C10 H10 O3	178.063	13.706	No results	No results	Full match	870061	231148	771825	215733	217580	9440.53	234871	252685	170389	223459	231296
Com_3563_neg	Terephthalic Acid	C8 H6 O4	166.027	0.546	No results	No results	Full match	42564.9	147795	6763.19	160379	723319	12992.7	607760	149603	82044.4	113657	134459
Com_1606_neg	Biopterin	C9 H11 N5 O3	237.085	1.251	No results	No results	Full match	4.03049e+06	5.50647e+06	3.23349e+06	4.09811e+06	1.89389e+06	2.84853e+06	4.84139e+06	4.71555e+06	4.2293e+06	4.17054e+06	4.22488e+06
Com_3237_neg	Bufalin	C24 H34 O4	386.246	13.932	No results	No results	Full match	686405	621604	694933	972426	896377	939542	985780	547847	709079	1.1595e+06	1.04599e+06
Com_2969_neg	1-[6-(benzyloxy)-3-(tert-butyl)-2-hydroxyphenyl]ethan-1-one	C19 H22 O3	298.161	16.945	Invalid mass	No results	No results	745583	142647	947757	257756	8953.33	27389.7	35386.8	1.352e+06	101011	91278	59517.8
Com_861_neg	LPA 18:3	C21 H37 O7 P	432.228	13.613	No results	Full match	No results	1.24106e+07	7.55656e+06	1.41562e+07	1.40279e+07	4.90207e+06	4.5856e+06	1.2362e+07	1.17505e+07	7.78253e+06	6.53127e+06	8.5694e+06
Com_2765_neg	Arctiin+NH3	C27 H34 O11	534.211	8.563	No results	No results	Full match	101424	103866	1.36551e+06	896156	652185	518896	96903.4	96169.2	378956	590271	622742
Com_3388_neg	Esculin	C15 H16 O9	340.082	13.22	Invalid mass	No results	No results	172547	162528	230516	188661	260090	228610	295412	176725	836866	963098	1.11399e+06
Com_770_neg	Pentadecanoic acid	C15 H30 O2	242.225	14.186	Full match	No results	Full match	1.0717e+07	1.54851e+07	1.27186e+07	1.40558e+07	1.8372e+07	1.7674e+07	1.34866e+07	1.20054e+07	2.10076e+07	1.78973e+07	1.89452e+07
Com_842_neg	Homogentisic Acid	C8 H8 O4	168.043	1.293	No results	No results	Full match	1.07506e+07	8.95422e+06	1.07495e+07	1.20004e+07	1.23097e+07	8.12113e+06	1.80408e+07	1.48472e+07	1.12755e+07	1.20108e+07	8.53251e+06
Com_1072_neg	N1-(4-morpholinophenyl)-2-methylbut-2-enamide	C15 H20 N2 O2	260.153	12.556	Full match	No results	No results	1.47193e+06	1.93146e+06	9.5456e+06	7.72477e+06	7.91209e+06	5.51419e+06	2.1498e+06	2.41764e+06	4.54055e+06	4.61627e+06	5.32147e+06
Com_3478_neg	Diosgenin Glucoside	C33 H52 O8	576.365	13.337	No results	No results	Full match	68758.6	72324.2	678170	571273	499793	425868	64651	87141.8	339760	309929	399899
Com_182_neg	L-Fucose	C6 H12 O5	164.069	1.411	No results	No results	Full match	9.02707e+07	8.11349e+07	1.19929e+08	1.78493e+08	1.41896e+08	1.8578e+08	1.82908e+08	1.31002e+08	1.50705e+08	1.43623e+08	1.7044e+08
Com_3081_neg	Pyrrole-2-Carboxylic Acid	C5 H5 N O2	111.032	1.263	No results	No results	Full match	782134	807105	617886	939078	733992	660377	754463	1.22679e+06	946451	683966	1.21519e+06
Com_1531_neg	Methyl oleate	C19 H36 O2	296.272	14.827	No results	No results	Full match	5.50014e+06	5.75759e+06	4.84594e+06	4.92048e+06	5.42112e+06	4.56027e+06	5.83596e+06	5.50315e+06	4.19562e+06	4.0588e+06	4.19492e+06
Com_2176_neg	Sanguinarine	C20 H14 N O4	332.091	1.837	No results	No results	Full match	2.19668e+06	2.59712e+06	893430	990110	910445	900244	2.80494e+06	2.48173e+06	1.0189e+06	1.53723e+06	1.89794e+06
Com_72_neg	Sucrose	C12 H22 O11	402.138	1.358	No results	Invalid mass	No results	3.33316e+08	2.94625e+08	4.63457e+08	3.89821e+08	7.3187e+08	6.72601e+08	3.3694e+08	3.84995e+08	4.63118e+08	4.92756e+08	4.25506e+08
Com_128_neg	L-Lactic Acid	C3 H6 O3	90.0318	1.252	No results	No results	Full match	3.03758e+08	3.10274e+08	2.71377e+08	3.43714e+08	2.77858e+08	2.82368e+08	3.66706e+08	2.92809e+08	2.5608e+08	3.26954e+08	3.73553e+08
Com_3463_neg	LysoPE 18:1	C23 H46 N O7 P	479.301	14.031	No results	No results	Full match	819879	897840	504362	421826	396613	379080	787908	653068	744351	855412	761887
Com_3030_neg	Hydroxysafflor Yellow A	C27 H32 O16	612.17	8.237	No results	No results	Full match	88703.8	85182.3	1.07523e+06	1.16628e+06	278147	529984	80145.7	79213.8	516564	526732	617056
Com_1537_neg	Erucic acid	C22 H42 O2	338.319	15.318	Full match	No results	Full match	3.06763e+06	3.14479e+06	2.96268e+06	3.08275e+06	5.43819e+06	4.51955e+06	4.01263e+06	3.80757e+06	5.9203e+06	4.46598e+06	2.96469e+06
Com_2924_neg	Tracheloside +NH3	C27 H34 O12	550.206	10.607	No results	No results	Full match	75242.2	72348.9	1.17998e+06	872177	357637	463040	66343	71357.6	300918	396944	564598
Com_327_neg	D-(+)-Glucose	C6 H12 O6	226.069	1.491	Invalid mass	No results	No results	4.96251e+07	6.97754e+07	4.64125e+07	3.82012e+07	8.2727e+06	4.22458e+07	8.37948e+07	6.43699e+07	3.32451e+07	3.74115e+07	3.40366e+07
Com_458_neg	Scutellarin	C21 H18 O12	462.08	8.742	No results	Full match	No results	172486	150143	3.83422e+07	2.99822e+07	2.30862e+07	4.30901e+06	87873.2	71979.4	1.03647e+07	5.74046e+06	1.15454e+07
Com_1320_neg	PA (18:1/18:2)	C39 H71 O8 P	698.49	15.8	No results	Full match	No results	3.72197e+06	3.09811e+06	3.18807e+06	2.3145e+06	2.7564e+06	4.08428e+06	6.39677e+06	3.32296e+06	6.09957e+06	8.17651e+06	9.43345e+06
Com_570_neg	D-Mannitol 1-phosphate	C6 H15 O9 P	262.045	1.367	Full match	No results	No results	3.40395e+07	3.42342e+07	9.65149e+06	9.27853e+06	1.67229e+07	1.40845e+07	2.29613e+07	2.73453e+07	1.82366e+07	1.88999e+07	1.85447e+07
Com_314_neg	Chlortetracycline	C22 H23 Cl N2 O8	478.111	9.518	Invalid mass	No match	No match	348779	325882	7.46703e+07	5.48052e+07	1.67292e+07	1.02951e+07	933949	1.27671e+06	2.2158e+07	3.00164e+07	2.6338e+07
Com_2721_neg	(-)-Epigallocatechin	C15 H14 O7	306.074	6.603	No results	Full match	Full match	230378	211862	1.42394e+06	1.12481e+06	878625	705612	224477	239216	411568	685422	782446
Com_2445_neg	N-p-Coumaroylspermidine derivative	C19 H32 N4 O2	348.252	10.116	No results	No results	Full match	59989.9	59204.5	1.7856e+06	1.50189e+06	333557	308141	70497.2	95030.8	570237	736039	552559
Com_523_neg	Arachidic acid	C20 H40 O2	312.303	15.239	Full match	No results	Full match	2.52245e+07	2.57555e+07	2.06142e+07	3.40436e+07	2.55906e+07	2.26821e+07	2.47929e+07	2.20538e+07	2.53426e+07	2.42652e+07	2.44816e+07
Com_875_neg	Maltitol	C12 H24 O11	344.132	1.271	No results	No results	Full match	3.36671e+06	3.10348e+06	1.26616e+07	1.5393e+07	1.06028e+07	1.03542e+07	3.65069e+06	4.03676e+06	1.2156e+07	1.00236e+07	9.42335e+06
Com_3371_neg	LysoPC 15:0	C23 H48 N O7 P	481.318	14.776	No results	No results	Full match	743989	999874	519867	688005	150327	249910	345546	366218	479616	576981	621361
Com_2723_neg	PMeOH (18:3-18:3)	C40 H67 O8 P	706.459	15.331	No results	Full match	No results	38944	36532.7	496232	199225	914529	1.62817e+06	213880	54802.4	828671	907910	1.09038e+06
Com_1643_neg	PA (16:0/18:1)	C37 H71 O8 P	674.49	15.943	No results	Full match	No results	2.93542e+06	2.39423e+06	2.06389e+06	1.65126e+06	1.41187e+06	2.02921e+06	4.49576e+06	2.21199e+06	3.77614e+06	5.07424e+06	5.89322e+06
Com_1881_neg	FAHFA (18:0/20:2)	C38 H70 O4	590.526	14.876	No results	Full match	No results	1.23476e+06	1.3569e+06	829632	3.45958e+06	991177	934754	1.14267e+06	1.10467e+06	1.12744e+06	1.18808e+06	1.35841e+06
Com_3309_neg	Ribulose-5-phosphate	C5 H11 O8 P	230.019	1.156	No results	No results	Full match	921642	969602	683827	613132	760355	933125	1.00131e+06	860394	803522	892756	893944
Com_1074_neg	Corchorifatty acid F	C18 H32 O5	328.225	10.695	Full match	No results	No results	1.21636e+07	1.03607e+07	5.81425e+06	6.83402e+06	1.18249e+06	1.33613e+06	5.58752e+06	3.68496e+06	2.67707e+06	3.12421e+06	3.18715e+06
Com_1166_neg	D-(-)-Salicin	C13 H18 O7	286.106	7.283	No results	No results	Full match	690866	600887	8.14395e+06	4.28034e+06	3.39547e+06	5.06192e+06	793895	866690	2.2411e+06	3.19185e+06	3.03956e+06
Com_660_neg	4-Methylcatechol	C7 H8 O2	124.053	6.335	No results	No results	Full match	2.40044e+06	2.21452e+06	2.08378e+07	2.00772e+07	1.69041e+07	1.33009e+07	2.70509e+06	2.512e+06	9.53573e+06	1.03456e+07	1.09212e+07
Com_1006_neg	Pentacosanoic acid	C25 H50 O2	382.382	16.169	Full match	No results	No results	9.48463e+06	7.53621e+06	4.89922e+06	8.72194e+06	9.83705e+06	1.21394e+07	9.33042e+06	9.82012e+06	9.54027e+06	5.63469e+06	1.16786e+07
Com_3683_neg	Scutellarein	C15 H10 O6	286.048	9.507	No results	No results	Full match	42051.3	50530.9	520661	531483	499066	165443	40324.1	95580	259710	306715	224274
Com_1260_neg	PA (18:2/18:3)	C39 H67 O8 P	694.459	15.441	No results	Full match	No results	2.43487e+06	1.82439e+06	3.17926e+06	1.85118e+06	2.24937e+06	4.25383e+06	8.58486e+06	2.20313e+06	6.99896e+06	8.27759e+06	9.57311e+06
Com_2439_neg	Salidroside	C14 H20 O7	300.121	8	No results	Full match	Full match	211657	208815	1.79663e+06	1.42619e+06	1.23503e+06	1.18623e+06	245405	251381	673115	779742	1.00816e+06
Com_301_neg	Piceid	C20 H22 O8	390.132	8.467	No results	Full match	No results	1.36485e+06	1.08645e+06	7.99816e+07	4.41868e+07	2.187e+07	3.37263e+07	2.76982e+06	548812	2.56943e+07	2.74519e+07	2.79722e+07
Com_17_neg	D-(-)-Lyxose	C5 H10 O5	150.053	1.405	Full match	No results	Full match	1.14475e+09	1.05957e+09	2.24445e+09	2.37276e+09	3.33145e+09	3.6171e+09	2.52106e+09	2.62398e+09	2.60341e+09	2.89296e+09	3027854242
Com_2425_neg	3,8,9-trihydroxy-10-propyl-3,4,5,8,9,10-hexahydro-2H-oxecin-2-one	C12 H20 O5	244.131	7.661	Full match	No results	No results	422686	538195	1.81236e+06	1.62946e+06	1.12872e+06	982849	392236	457474	806979	939987	1.09163e+06
Com_1800_neg	1_8-Dihydroxyanthraquinone	C14 H8 O4	240.041	16.999	No results	No results	Full match	3.7858e+06	3.64606e+06	2.9253e+06	3.34368e+06	3.95047e+06	3.43519e+06	3.98774e+06	3.49408e+06	3.53213e+06	3.5194e+06	4.02629e+06
Com_1212_neg	ε-Caprolactone	C6 H10 O2	114.068	1.905	No results	No results	Full match	777036	687238	7.30855e+06	8.42731e+06	4.48346e+06	4.59404e+06	734009	934458	3.15563e+06	2.44111e+06	2.52118e+06
Com_1125_neg	Tridecylic acid	C13 H26 O2	214.194	13.736	Full match	No results	Full match	7.63613e+06	7.88964e+06	7.17126e+06	8.00268e+06	1.04799e+07	9.65119e+06	9.55592e+06	8.91023e+06	8.7543e+06	8.35241e+06	8.87923e+06
Com_1082_neg	3-amino-1H-pyrazolo[4,3-c]pyridine-4,6-diol	C6 H6 N4 O2	166.048	10.2	Invalid mass	Invalid mass	No match	1.64383e+06	2.13067e+06	1.85409e+06	1.39304e+06	2.69751e+06	1.46417e+06	3.09532e+06	2.93172e+06	7.633e+06	1.24319e+07	9.17279e+06
Com_436_neg	3-Furoic acid	C5 H4 O3	112.016	1.243	Full match	Full match	Full match	5.20344e+07	5.34341e+07	1.6914e+07	1.5919e+07	2.50099e+07	2.27067e+07	2.83265e+07	2.81787e+07	2.35322e+07	2.33967e+07	2.29719e+07
Com_900_neg	Oleoyl-L-α-lysophosphatidic acid	C21 H41 O7 P	436.26	14.118	Full match	Full match	No results	1.66983e+07	1.27763e+07	1.04361e+07	1.04399e+07	5.3504e+06	7.191e+06	1.41315e+07	1.0402e+07	6.82574e+06	6.85332e+06	1.14819e+07
Com_1083_neg	Hydroxytyrosol	C8 H10 O3	154.063	1.289	No results	No results	Full match	4.86357e+06	3.23907e+06	9.4136e+06	1.01599e+07	8.99258e+06	1.03574e+07	3.71481e+06	5.36452e+06	6.24004e+06	8.12666e+06	7.51591e+06
Com_1885_neg	LPG 16:0	C22 H45 O9 P	484.281	14.027	No results	Full match	No results	1.64069e+06	1.79309e+06	3.06545e+06	2.88989e+06	2.36838e+06	1.88281e+06	1.15541e+06	2.08421e+06	2.6828e+06	2.32936e+06	2.68078e+06
Com_2674_neg	Agnuside	C22 H26 O11	466.153	10.991	Invalid mass	No results	No results	188346	212659	125594	83484.2	1.74662e+06	530005	161202	266223	420586	625309	649099
Com_522_neg	3-Methylcrotonyl Glycine	C7 H11 N O3	157.074	1.32	No results	No results	Full match	3.38523e+07	3.51985e+07	2.29036e+07	2.36337e+07	1.7271e+07	7.74164e+06	2.43655e+07	3.70043e+07	2.49276e+07	2.44051e+07	2.72455e+07
Com_711_neg	Nicotinamide-N-oxide	C6 H6 N2 O2	138.043	1.447	No results	No results	Full match	1.24394e+07	1.26531e+07	1.62996e+07	1.73555e+07	1.03519e+07	2.18264e+07	1.43785e+07	1.43512e+07	1.286e+07	2.50469e+07	1.64504e+07
Com_193_neg	Stearic acid	C18 H36 O2	284.272	15.155	Full match	No results	Full match	1.04911e+08	1.4911e+08	8.95947e+07	1.70622e+08	9.92499e+07	7.60014e+07	1.06339e+08	1.32282e+08	7.63074e+07	9.02643e+07	6.33944e+07
Com_633_neg	Malate	C4 H6 O5	134.022	6.09	No results	No results	Full match	4.58703e+06	2.89805e+07	2.77103e+06	3.16647e+06	4.70272e+06	4.26298e+06	4.48797e+06	4.53146e+06	2.64964e+06	5.35886e+06	5.70799e+06
Com_623_neg	L-(-)-Tyrosine	C9 H11 N O3	181.074	1.894	No results	No results	Full match	1.5923e+07	1.33616e+07	1.58218e+07	2.18156e+07	2.71045e+07	2.11039e+07	9.71037e+06	1.1901e+07	1.57972e+07	1.37897e+07	1.71352e+07
Com_3168_neg	Saikosaponin C	C48 H78 O18	942.521	14.741	No results	No results	Full match	92791.3	87581.2	942477	969959	147238	118926	91499.4	93824.6	391212	355923	338243
Com_1268_neg	PA (16:0/18:3)	C37 H67 O8 P	670.459	15.565	No results	Full match	No results	2.80019e+06	2.27071e+06	3.61399e+06	2.28522e+06	2.22198e+06	4.07615e+06	8.49504e+06	2.91634e+06	7.49163e+06	8.93068e+06	9.71701e+06
Com_580_neg	Gentisic acid	C7 H6 O4	154.027	1.479	Full match	Full match	Full match	2.47202e+07	1.91628e+07	1.53652e+07	2.3888e+07	2.79261e+07	2.44885e+07	3.16156e+07	2.761e+07	2.71253e+07	2.7257e+07	2.42727e+07
Com_2031_neg	Prostaglandin F1α	C20 H36 O5	356.257	11.358	Full match	No results	No results	138988	190564	2.67444e+06	2.41929e+06	598634	452086	118111	125969	959467	1.03907e+06	1.01183e+06
Com_2285_neg	Oleandomycin	C35 H61 N O12	687.417	14.915	No results	No results	Full match	645988	176161	2.07166e+06	1.83169e+06	2.06119e+06	1.43639e+06	704620	685588	1.08565e+06	1.15634e+06	1.4327e+06
Com_10_neg	D-(-)-Fructose	C6 H12 O6	180.064	1.248	Full match	No results	Full match	5.28172e+09	7.68964e+08	2.36616e+09	2.40802e+09	1.88e+09	8.1412e+08	7.04008e+08	1.01265e+09	1.90676e+09	1392278170	2.36219e+09
Com_2514_neg	N-Sinapoylagmatine	C16 H24 N4 O4	336.179	7.789	No results	No results	Full match	147536	152458	1.66985e+06	1.09015e+06	1.58587e+06	978739	140161	139838	687874	990273	743795
Com_2510_neg	Protobioside	C45 H72 O17	884.481	14.297	No results	No results	Full match	332129	214423	1.67748e+06	1.48561e+06	1.0585e+06	980958	263600	132009	755155	868014	800674
Com_1103_neg	15-Deoxy-δ12,14 -Prostaglandin J2	C20 H28 O3	338.192	13.757	Invalid mass	No results	No results	9.0174e+06	9.02969e+06	6.97863e+06	8.50682e+06	9.89167e+06	8.83922e+06	9.47934e+06	1.08399e+07	1.07958e+07	9.04651e+06	9.54389e+06
Com_411_neg	4-oxo-4,5,6,7-tetrahydrobenzo[b]furan-3-carboxylic acid	C9 H8 O4	180.043	1.444	Full match	No results	Full match	1.29524e+07	1.98835e+07	1.54634e+07	1.67897e+07	5.46697e+07	5.25845e+07	1.22744e+07	1.87383e+07	4.08995e+07	3.69556e+07	2.89399e+07
Com_428_neg	D-Asparagine	C4 H8 N2 O3	132.054	1.233	No results	No results	Full match	5.43308e+07	5.58326e+07	6.73854e+06	1.07339e+07	6.25729e+06	5.78664e+06	1.64253e+07	1.25867e+07	1.60309e+07	1.72085e+07	1.93543e+07
Com_1452_neg	(-)-Norepinephrine N-hexoside	C14 H21 N O8	331.127	5.053	No results	No results	Full match	1.52387e+06	1.84042e+06	5.31053e+06	5.10186e+06	5.45218e+06	5.48793e+06	1.77564e+06	2.13188e+06	3.01129e+06	3.94031e+06	4.23843e+06
Com_25_neg	Glycolic acid	C2 H4 O3	76.0161	1.451	Full match	No results	No results	1.05418e+09	2.13189e+09	1.86999e+09	3.98517e+08	1.05383e+09	1.10941e+09	1.00959e+09	2.51822e+09	1.35937e+09	1.26013e+09	1.19383e+09
Com_2085_neg	16-Hydroxyhexadecanoic acid	C16 H32 O3	272.236	13.58	Full match	No results	No results	3.20976e+06	2.65916e+06	2.08822e+06	2.54318e+06	2.64395e+06	2.58812e+06	2.89254e+06	2.20801e+06	2.81177e+06	2.72958e+06	2.85937e+06
Com_178_neg	N-Acetyl-L-glutamic acid	C7 H11 N O5	189.064	1.33	No results	No results	Full match	1.19163e+08	1.33814e+08	9.34461e+07	1.07304e+08	1.30501e+08	1.88243e+08	1.21047e+08	1.14179e+08	1.01749e+08	1.1685e+08	1.22422e+08
Com_882_neg	Bilobalide	C15 H18 O8	326.101	2.527	No results	Full match	Full match	2.64589e+06	3.04203e+06	6.37255e+06	5.00011e+06	1.60441e+07	1.34145e+07	2.52197e+06	2.86341e+06	4.71053e+06	7.77396e+06	8.33284e+06
Com_3412_neg	PA (18:2/18:5)	C39 H63 O8 P	690.412	14.224	No results	Invalid mass	No results	334688	279012	711996	744068	870331	777738	430474	193601	491013	549061	684857
Com_2418_neg	Hordatine A	C28 H38 N8 O4	550.299	8.51	No results	No results	Full match	180573	280489	1.72791e+06	2.05416e+06	976882	1.01834e+06	218649	248619	704863	1.1089e+06	1.01742e+06
Com_244_neg	Sibiricose A6	C23 H32 O15	548.177	1.471	No results	Full match	Full match	1.47843e+08	1.43748e+08	5.28438e+07	5.36776e+07	4.27725e+07	4.97846e+07	9.26003e+07	7.09348e+07	8.26141e+07	6.54553e+07	1.05745e+08
Com_1289_neg	Apigenin C-pentoside	C20 H18 O9	402.097	7.686	No results	No results	Full match	1.41349e+06	1.51932e+06	6.70667e+06	3.35633e+06	4.95824e+06	3.76461e+06	209809	416749	3.41638e+06	3.79861e+06	4.51322e+06
Com_3046_neg	Nervonic acid	C24 H46 O2	366.35	15.679	Full match	No results	No results	1.11982e+06	1.13404e+06	850578	1.08644e+06	1.2534e+06	1.0564e+06	1.19654e+06	1.05856e+06	1.31059e+06	1.06759e+06	1.11981e+06
Com_1562_neg	Genipin	C11 H14 O5	226.084	1.5	No results	No results	Full match	5.07645e+06	5.53167e+06	4.42501e+06	4.48818e+06	2.88088e+06	4.26229e+06	5.15154e+06	5.31217e+06	3.57873e+06	5.22599e+06	6.66589e+06
Com_308_neg	Coumalic acid	C6 H4 O4	140.011	1.44	No results	No results	Full match	9.025e+07	6.6516e+07	6.7913e+07	8.23404e+07	7.20042e+07	8.26708e+07	6.11826e+07	9.43802e+07	7.09431e+07	7.99384e+07	8.03235e+07
Com_1900_neg	Nigericin	C40 H68 O11	724.47	14.83	Invalid mass	No results	No results	128629	114793	3.02978e+06	2.28013e+06	2.46793e+06	2.0491e+06	177519	108827	1.05043e+06	1.13874e+06	1.18087e+06
Com_604_neg	Lactobionic acid	C12 H22 O12	358.112	1.501	No results	No results	Full match	2.23748e+07	2.33356e+07	1.12473e+07	2.15328e+07	2.83191e+07	1.6516e+07	2.91757e+07	2.69693e+07	1.97181e+07	2.71233e+07	2.03644e+07
Com_227_neg	Vitamin C	C6 H8 O6	176.032	1.45	No results	No results	Full match	7.79681e+07	7.34132e+07	8.83656e+07	6.22119e+07	7.55078e+07	1.47514e+08	1.04942e+08	9.2715e+07	8.27432e+07	9.47789e+07	7.22835e+07
Com_2360_neg	FAHFA (16:0/18:2)	C34 H62 O4	534.463	14.486	No results	Full match	No results	1.20383e+06	1.09042e+06	686915	2.14994e+06	1.27532e+06	1.07518e+06	1.2881e+06	954544	1.44717e+06	1.27529e+06	1.42278e+06
Com_392_neg	Ethyl 3,4-Dihydroxybenzoate (Ethyl protocatechuate)	C9 H10 O4	182.058	1.528	No results	No results	Full match	1.85047e+07	1.47117e+07	2.58276e+07	2.93917e+07	3.57918e+07	5.64118e+07	1.97377e+07	1.98582e+07	1.78708e+07	3.36493e+07	2.69916e+07
Com_797_neg	trans-Aconitic acid	C6 H6 O6	174.017	1.153	Full match	Full match	Full match	1.63126e+07	1.73321e+07	1.57435e+07	1.47161e+07	1.27127e+07	1.03568e+07	1.26579e+07	1.37294e+07	1.09529e+07	1.03424e+07	1.35332e+07
Com_1589_neg	PMeOH (18:1-18:2)	C40 H73 O8 P	712.506	15.855	No results	Full match	No results	435986	501147	1.24526e+06	644737	1.51832e+06	5.02646e+06	730808	263388	4.79377e+06	5.45627e+06	5.75579e+06
Com_1734_neg	Uridine 5'-diphosphogalactose	C15 H24 N2 O17 P2	566.056	1.156	Full match	Full match	Full match	3.59113e+06	3.6653e+06	3.6084e+06	3.05216e+06	823434	1.11618e+06	3.71611e+06	2.84966e+06	2.33408e+06	2.62603e+06	2.59259e+06
Com_2060_neg	Pinocembrin	C15 H12 O4	256.074	11.881	No results	Full match	Full match	531708	533349	879579	2.88697e+06	352631	820993	123469	185087	925153	952639	908205
Com_3556_neg	(3β,5ξ,9ξ)-3,23-Dihydroxy-1-oxoolean-12-en-28-oic acid	C30 H46 O5	486.335	13.425	Full match	No results	No results	76151.2	75568.8	615432	569836	553800	455374	70999.2	92774	363985	560474	462857
Com_683_neg	Methyl Gallate	C8 H8 O5	184.037	1.3	No results	No results	Full match	2.11337e+07	2.25962e+07	1.44479e+07	1.43427e+07	1.91545e+07	2.07168e+07	2.41201e+07	2.41617e+07	1.29606e+07	2.08999e+07	1.76506e+07
Com_336_neg	1,6-Bis-O-[(2E)-3-(4-hydroxyphenyl)-2-propenoyl]-β-D-glucopyranose	C24 H24 O10	472.143	1.319	Invalid mass	No results	No results	4.44181e+07	4.41882e+07	5.87639e+07	6.1622e+07	6.47163e+07	7.44557e+07	3.9304e+07	4.42745e+07	5.57925e+07	7.12346e+07	5.61753e+07
Com_613_neg	2-Aminoisobutyric Acid	C4 H9 N O2	103.063	1.193	No results	No results	Full match	2.55279e+07	3.02942e+07	8.73843e+06	9.15404e+06	1.61912e+07	7.63174e+06	2.35361e+07	2.44782e+07	1.35198e+07	1.1581e+07	1.85228e+07
Com_452_neg	Phenylacetaldehyde	C8 H8 O	120.058	1.798	Full match	No results	No results	1.5835e+06	1.20052e+06	1.27646e+07	1.40958e+07	4.62591e+07	3.52676e+07	1.77244e+06	3.17126e+06	2.00483e+07	1.39998e+07	1.12713e+07
Com_1688_neg	Argininosuccinate	C10 H18 N4 O6	290.123	1.249	No results	No results	Full match	4.88237e+06	3.73301e+06	1.96282e+06	2.70073e+06	3.32854e+06	3.15503e+06	2.72516e+06	1.71111e+06	2.94818e+06	2.61705e+06	3.49076e+06
Com_1730_neg	Isopentenyladenine	C10 H13 N5	203.117	10.587	No results	Full match	Full match	4.4637e+06	4.68241e+06	1.6259e+06	1.76729e+06	852108	959492	1.91474e+06	2.36893e+06	1.32542e+06	1.97218e+06	1.97412e+06
Com_1951_neg	Propylparaben	C10 H12 O3	180.079	11.539	Full match	Full match	Full match	67311	65697.9	2.38406e+06	3.23728e+06	336599	322258	436316	310260	761749	1.0705e+06	840761
Com_91_neg	α,α-Trehalose	C12 H22 O11	342.116	1.582	Full match	Full match	Full match	3.05712e+08	3.53625e+08	4.94717e+08	4.92163e+08	4.67732e+08	4.78047e+08	1.86223e+08	2.80512e+08	2.79165e+08	3.2893e+08	3.65362e+08
Com_981_neg	Mannitol	C6 H14 O6	182.079	1.516	No results	No results	Full match	1.41298e+07	1.44354e+07	9.58097e+06	1.00778e+07	1.33396e+07	1.24765e+07	1.31722e+07	1.33349e+07	1.11738e+07	1.19019e+07	1.32533e+07
Com_1718_neg	Desoxyrhaponticin	C21 H24 O8	404.148	10.81	No results	Full match	No results	71044	70343.2	3.67206e+06	2.82129e+06	323204	707338	64118.1	67878.5	627337	891923	636800
Com_695_neg	N-Acetyl-L-carnosine	C11 H16 N4 O4	268.116	1.771	Full match	No results	No results	4.76683e+06	5.53462e+06	1.7586e+07	1.07712e+07	2.30192e+07	1.23696e+07	5.54813e+06	6.03033e+06	1.54488e+07	1.38035e+07	9.24345e+06
Com_98_neg	1,3,7-Trimethyluric acid	C8 H10 N4 O3	164.069	1.254	Invalid mass	No results	No match	2.09075e+08	2.2305e+08	4.55612e+08	4.84357e+08	5.35153e+08	1.33872e+08	3.02011e+08	3.57756e+08	4.60048e+08	4.40574e+08	5.02873e+08
Com_18_neg	Gluconic acid	C6 H12 O7	196.058	1.39	Full match	Full match	Full match	9.63744e+08	8.92172e+08	1.99233e+09	2.09009e+09	3.06133e+09	3.26876e+09	2.23047e+09	2.37427e+09	2.36948e+09	2.61301e+09	2.83743e+09
Com_723_neg	Lignoceric acid	C24 H48 O2	368.366	15.996	Full match	No results	No results	2.08029e+07	2.11251e+07	1.74518e+07	1.92459e+07	1.92761e+07	2.14011e+07	1.89348e+07	2.03587e+07	2.30051e+07	2.27122e+07	2.15839e+07
Com_889_neg	Quercetin-3-O-beta-glucopyranosyl-6'-acetate	C23 H22 O13	506.107	8.704	No results	Full match	No results	88885.9	87023.1	1.32832e+07	1.11047e+07	7.54114e+06	4.64909e+06	79935.4	165604	4.31145e+06	3.02109e+06	2.39573e+06
Com_1607_neg	Tretinoin	C20 H28 O2	300.209	14.089	Full match	No results	No results	1.17061e+06	1.10813e+06	4.25808e+06	4.13418e+06	1.23064e+06	1.47257e+06	1.4089e+06	1.31668e+06	2.34969e+06	1.96286e+06	2.14617e+06
Com_23_neg	Acrylic acid	C3 H4 O2	72.0212	1.528	Full match	No results	No results	2.86985e+09	2.15556e+09	1.21658e+09	1.23529e+09	9.85506e+08	1.80957e+09	2.41694e+09	1.62437e+09	1.9133e+09	1.99598e+09	2.16098e+09
Com_53_neg	L-Threonic acid-1,4-lactone	C4 H6 O4	118.027	1.502	Full match	Full match	Full match	4.54032e+08	3.42683e+08	5.56941e+08	6.55615e+08	6.58487e+08	3.94347e+08	7.23089e+08	1.11859e+09	6.69982e+08	8.00539e+08	7.80272e+08
Com_58_neg	(2R)-2,3-Dihydroxypropanoic acid	C3 H6 O4	106.027	1.34	Full match	Full match	No results	3.5298e+08	6.21062e+08	2.66679e+08	3.30001e+08	3.05478e+08	8.76718e+08	4.55428e+08	8.80647e+08	4.72305e+08	5.51092e+08	4.88187e+08
Com_745_neg	N2, N2-Dimethylguanosine	C12 H17 N5 O5	311.122	1.239	No results	No results	Full match	1.10522e+07	9.16099e+06	7.39835e+06	9.41655e+06	4.67726e+06	5.27875e+06	2.21185e+07	1.2681e+07	8.58533e+06	1.03541e+07	1.10913e+07
Com_2025_neg	Pantetheine	C11 H22 N2 O4 S	278.13	7.18	No results	No results	Full match	1.72372e+06	1.93375e+06	2.69396e+06	2.24876e+06	1.89794e+06	1.47886e+06	1.15899e+06	1.84335e+06	1.42118e+06	1.56616e+06	1.87577e+06
Com_1440_neg	Gingerglycolipid B +HCOOH	C33 H58 O14	678.384	14.256	No results	No results	Full match	6.94619e+06	6.70493e+06	5.07473e+06	5.61576e+06	885034	793613	3.31718e+06	4.35074e+06	4.20936e+06	4.32302e+06	5.16119e+06
Com_761_neg	Myristoleic Acid	C14 H26 O2	226.194	13.657	No results	No results	Full match	1.38747e+07	1.28615e+07	1.54775e+07	1.70762e+07	2.01876e+07	1.80492e+07	1.32163e+07	1.15256e+07	1.50828e+07	1.46392e+07	1.62256e+07
Com_2067_neg	Sinapaldehyde glucoside	C17 H22 O9	370.127	9.429	No results	No results	Full match	1.51498e+06	1.76743e+06	368354	1.2842e+06	923657	1.08109e+06	3.16169e+06	1.83092e+06	1.13369e+06	1.07844e+06	1.14189e+06
Com_792_neg	cis-5,8,11,14,17-Eicosapentaenoic acid	C20 H30 O2	302.225	14.541	Full match	No results	Full match	1.58825e+06	1.19767e+06	1.58818e+07	1.60906e+07	1.51404e+06	1.98221e+06	1.31325e+06	1.30201e+06	5.72546e+06	5.53056e+06	5.92013e+06
Com_293_neg	Vanillyl alcohol	C8 H10 O3	154.063	6.335	Full match	Full match	Full match	1.9854e+06	2.41551e+06	8.30721e+07	7.45428e+07	5.27599e+07	3.76292e+07	3.25333e+06	3.30879e+06	3.19415e+07	3.8704e+07	3.63967e+07
Com_3476_neg	Pentadecafluorooctanoic Acid	C8 H F15 O2	413.974	1.202	No results	No results	Full match	567098	575278	463878	604205	568930	481298	497924	526350	738742	730467	995077
Com_777_neg	PMeOH (16:0-18:2)	C38 H71 O8 P	686.49	15.792	No results	Full match	No results	1.92465e+06	2.20035e+06	5.80874e+06	2.90755e+06	5.32331e+06	1.48359e+07	4.41723e+06	861193	2.02643e+07	2.16595e+07	2.43205e+07
Com_2961_neg	Protoporphyrin IX	C34 H34 N4 O4	562.263	6.367	Invalid mass	No results	No results	501885	408102	853120	1.28335e+06	1.32274e+06	932346	466565	578248	642658	904930	925315
Com_2178_neg	Trichothec-9-ene-3-α,4-β,8-α,15-tetrol, 12,13-epoxy-	C15 H22 O6	344.148	15.25	Invalid mass	No results	No results	2.05975e+06	1.87511e+06	1.51921e+06	815416	2.67786e+06	2.18764e+06	2.1465e+06	2.25254e+06	2.29889e+06	2.08219e+06	2.25383e+06
Com_1329_neg	Fumaric Acid	C4 H4 O4	116.011	7.429	No results	No results	Full match	983886	939328	759639	41872.2	1.0095e+06	41818.7	1.03613e+06	7.58743e+06	735078	1.08352e+06	1.14227e+06
Com_2093_neg	LPI 18:1	C27 H51 O12 P	598.313	14	No results	Full match	No results	3.17574e+06	2.43723e+06	1.77755e+06	1.9188e+06	585062	645111	1.47316e+06	992734	1.98686e+06	1.4902e+06	2.04782e+06
Com_3006_neg	Cinnamic Acid	C9 H8 O2	148.052	9.459	No results	No results	Full match	549820	599316	310494	343766	267773	500265	795204	1.31472e+06	577821	522378	495058
Com_1856_neg	5-[(Benzoyloxy)methyl]-4,5,6-trihydroxy-2-cyclohexen-1-yl benzoate	C21 H20 O7	430.126	6.343	Invalid mass	No results	No match	137082	139443	3.14059e+06	2.73351e+06	2.68083e+06	1.94824e+06	133798	134023	1.33942e+06	1.61939e+06	1.9145e+06
Com_3056_neg	Embelin	C17 H26 O4	294.183	10.707	No results	No results	Full match	89996.1	174394	1.05237e+06	889641	78783.1	112823	77813.6	80719.1	217974	283222	389165
Com_2268_neg	Saikosaponin D 1	C42 H68 O13	780.467	14.939	No results	No results	Full match	159246	79294.5	2.11066e+06	1.95655e+06	497141	284300	80275.9	77626.8	529302	599004	696017
Com_1209_neg	LPC 16:0	C24 H50 N O7 P	555.354	14.772	No results	Invalid mass	No results	9.60185e+06	9.74063e+06	5.652e+06	7.51838e+06	2.44563e+06	2.21578e+06	4.93989e+06	4.15981e+06	4.88012e+06	5.23819e+06	5.23854e+06
Com_2092_neg	PA (18:1/18:1)	C39 H73 O8 P	700.506	16.012	No results	Full match	No results	2.01399e+06	1.61302e+06	1.43057e+06	810155	1.18321e+06	1.78245e+06	2.96547e+06	1.80896e+06	2.46846e+06	3.28767e+06	3.51183e+06
Com_482_neg	Taxifolin	C15 H12 O7	304.059	8.765	No results	Full match	Full match	291599	207290	3.51405e+07	2.95616e+07	2.05489e+07	5.60213e+06	404188	453771	5.38763e+06	7.32123e+06	1.07677e+07
Com_1585_neg	Syringin	C17 H24 O9	372.143	7.533	No results	No results	Full match	488519	543951	4.4326e+06	3.39033e+06	2.76479e+06	2.92137e+06	557136	822308	1.88351e+06	2.21179e+06	1.54199e+06
Com_214_neg	7-Methylguanosine	C11 H17 N5 O5	299.122	1.239	No results	No results	Full match	5.65472e+07	3.26274e+07	1.21976e+08	1.54129e+08	3.20661e+07	4.72298e+07	6.18893e+07	4.26135e+07	6.25046e+07	5.88203e+07	8.01703e+07
Com_903_neg	Glycerol	C3 H8 O3	92.0294	13.219	No results	Invalid mass	No results	1.92126e+06	2.29613e+06	2.10364e+06	1.77273e+06	2.9391e+06	2.32399e+06	3.16679e+06	2.57229e+06	1.36955e+07	1.63869e+07	1.9037e+07
Com_2875_neg	gamma-Dodecalactone	C12 H22 O2	198.162	12.927	No results	No results	Full match	1.16475e+06	973148	1.12088e+06	1.1291e+06	1.30242e+06	1.40957e+06	1.47618e+06	1.24694e+06	1.07404e+06	1.13679e+06	1.16002e+06
Com_1206_neg	LPI 16:0	C25 H49 O12 P	572.297	13.988	No results	Full match	No results	9.68269e+06	6.81346e+06	7.40393e+06	8.53993e+06	4.13977e+06	3.80055e+06	6.5808e+06	4.8253e+06	6.75444e+06	7.90313e+06	8.00421e+06
Com_2481_neg	Methyl linolenate	C19 H32 O2	292.241	14.299	No results	No results	Full match	705959	710300	1.71803e+06	1.90492e+06	603381	682904	683598	586491	965159	910424	960415
Com_666_neg	N-Acetyl-D-Glucosamine	C8 H15 N O6	221.09	1.276	No results	No results	Full match	1.34806e+07	9.83078e+06	1.01088e+07	8.8354e+06	8.48629e+06	5.69797e+06	6.84915e+06	2.47488e+07	7.90941e+06	8.66178e+06	9.30248e+06
Com_518_neg	Salvianolic acid A	C26 H22 O10	494.124	8.762	No results	No results	Full match	312905	325753	2.78089e+07	3.559e+07	2.5693e+07	5.68557e+06	332099	452296	7.32516e+06	8.00259e+06	9.84395e+06
Com_1390_neg	Hederagenin	C30 H48 O4	472.356	14.239	No results	No results	Full match	222970	215772	5.83796e+06	5.28528e+06	5.50973e+06	3.32866e+06	235909	321091	2.51692e+06	2.46908e+06	3.10024e+06
Com_2401_neg	PA (18:3/18:3)	C39 H65 O8 P	692.443	15.287	No results	Full match	No results	571968	329171	724156	499178	539780	1.00674e+06	2.28244e+06	597555	1.41061e+06	1.61039e+06	1.80139e+06
Com_2830_neg	(2α,3β,19α)-2,3,19-Trihydroxyolean-12-en-28-oic acid	C30 H48 O5	488.351	12.911	Full match	No results	No results	142940	142026	1.26521e+06	1.4362e+06	1.47233e+06	1.0504e+06	132282	131344	653245	641879	998127
Com_3693_neg	PE (18:2/18:2)	C41 H74 N O8 P	739.517	15.304	No results	Full match	No results	50379.4	98200.2	484174	287633	299022	499885	552163	78015.3	643490	566267	676370
Com_454_neg	LPA 18:2	C21 H39 O7 P	434.244	13.865	No results	Full match	No results	4.44046e+07	3.56848e+07	3.89668e+07	4.30362e+07	1.15391e+07	1.30314e+07	4.15262e+07	4.00445e+07	2.67038e+07	3.12018e+07	3.82411e+07
Com_544_neg	Allysine(6-Oxo DL-Norleucine)	C6 H11 N O3	145.074	1.288	No results	No results	Full match	1.47691e+07	2.47159e+07	1.39318e+07	1.47401e+07	1.35451e+07	1.11141e+07	3.58234e+07	2.52253e+07	1.48663e+07	1.73088e+07	1.8815e+07
Com_232_neg	L-Serine	C3 H7 N O3	105.043	1.223	Full match	Full match	Full match	1.08522e+08	8.94476e+07	1.16714e+08	1.28748e+08	5.20881e+07	6.07364e+07	1.51947e+08	1.16086e+08	9.66729e+07	1.05859e+08	1.15491e+08
Com_681_neg	Maltotetraose	C24 H42 O21	666.223	1.335	No results	No results	Full match	1.90643e+07	2.22035e+07	1.24304e+07	1.39988e+07	1.05412e+07	1.2025e+07	2.30496e+07	2.42592e+07	1.83089e+07	1.8604e+07	1.52641e+07
Com_1402_neg	PMeOH (16:0-18:3)	C38 H69 O8 P	684.474	15.616	No results	Full match	No results	578868	640696	2.69787e+06	1.26053e+06	2.68091e+06	6.18872e+06	1.98399e+06	404495	7.21019e+06	7.3481e+06	8.23199e+06
Com_727_neg	Pterostilbene	C16 H16 O3	256.11	12.486	No results	Full match	No results	71654.2	364539	9.35507e+06	2.24323e+06	2.19883e+07	8.9345e+06	63506.2	65322.2	4.95066e+06	5.20421e+06	5.75963e+06
Com_3033_neg	Pinoresinol-glucoside	C26 H32 O11	520.194	9.047	No results	No results	Full match	57379.9	90586.8	1.07363e+06	728938	475011	355427	88145.3	102852	404848	336762	368070
Com_426_neg	D-myo-Inositol 1,4-bisphosphate	C6 H14 O12 P2	339.996	1.062	Full match	Full match	Full match	3.31399e+07	3.60458e+07	3.88237e+07	4.39068e+07	1.18871e+07	4.17142e+07	4.49119e+07	5.19236e+07	3.34107e+07	4.19464e+07	5.44604e+07
Com_230_neg	Methylmalonic acid	C4 H6 O4	118.027	1.275	Full match	Full match	Full match	1.27447e+08	1.22688e+08	1.09927e+08	1.17632e+08	1.28343e+08	1.10616e+08	1.31539e+08	1.52104e+08	1.09018e+08	1.54795e+08	1.00252e+08
Com_106_neg	Mesaconic acid	C5 H6 O4	130.027	1.536	Full match	Full match	Full match	4.3351e+08	4.13713e+08	3.64966e+08	3.86252e+08	4.40725e+08	3.6636e+08	4.75143e+08	4.47653e+08	4.43412e+08	4.61074e+08	4.60926e+08
Com_958_neg	Phloridzin	C21 H24 O10	436.137	9.506	No results	Full match	Full match	433382	383880	1.1795e+07	1.01549e+07	7.08113e+06	2.17548e+06	252464	538428	3.45816e+06	5.86109e+06	5.40607e+06
Com_376_neg	D-Sorbitol 6-phosphate	C6 H15 O9 P	262.046	1.242	No results	Full match	No results	5.06504e+07	6.79193e+07	9.45122e+06	1.27569e+07	2.50901e+07	1.67787e+07	2.2179e+07	3.65004e+07	2.69659e+07	2.68832e+07	2.36422e+07
Com_74_neg	α-Lactose	C12 H22 O11	388.122	1.366	Invalid mass	Invalid mass	No results	2.69621e+08	2.94216e+08	6.02068e+08	4.85309e+08	5.19513e+08	5.03062e+08	2.56673e+08	2.03414e+08	5.06416e+08	4.74302e+08	2.8572e+08
Com_2737_neg	(-)-Epicatechin gallate	C22 H18 O10	442.091	8.248	No results	Full match	Full match	426850	666802	1.21874e+06	1.57848e+06	808469	508820	218097	133653	695484	808164	1.06979e+06
Com_2117_neg	2-Hydroxy-1-(4-methoxyphenyl)propyl hexopyranoside	C16 H24 O8	390.153	7.104	Invalid mass	No results	No match	124060	131043	2.41327e+06	1.12632e+06	1.77593e+06	1.31881e+06	204838	275016	1.22707e+06	1.2973e+06	1.35865e+06
Com_1524_neg	D-3-Phosphoglyceric acid	C3 H7 O7 P	185.993	1.114	No results	No results	Full match	1.12688e+06	1.17548e+06	4.88997e+06	4.04102e+06	1.79633e+06	941741	1.54406e+06	1.17683e+06	1.71054e+06	1.8841e+06	2.10145e+06
Com_1109_neg	PMeOH (18:2-18:2)	C40 H71 O8 P	710.49	15.659	No results	Full match	No results	532665	593584	3.25686e+06	1.54553e+06	3.74837e+06	1.02906e+07	1.85265e+06	378163	9.41413e+06	9.03192e+06	1.01881e+07
Com_367_neg	Ursolic acid	C30 H48 O3	456.361	14.361	Full match	No results	Full match	1.73609e+06	675968	5.19275e+07	5.46086e+07	6.50526e+07	4.91006e+07	7.22132e+06	8.43732e+06	3.36567e+07	3.25653e+07	2.81128e+07
Com_869_neg	L-Aspartic acid	C4 H7 N O4	133.038	1.234	Full match	Full match	Full match	1.67161e+07	1.4159e+07	9.8887e+06	9.51852e+06	1.47444e+07	1.22382e+07	1.35952e+07	1.6685e+07	1.15243e+07	1.06903e+07	1.31026e+07
Com_581_neg	Benzyl 6-O-beta-D-glucopyranosyl-beta-D-glucopyranoside	C19 H28 O11	432.164	7.51	Full match	No results	No results	540726	586635	2.54435e+07	1.90201e+07	1.25129e+07	1.45062e+07	997523	1.45996e+06	9.05014e+06	1.15619e+07	1.00386e+07
Com_582_neg	β-D-glucopyranosyl-caffeic acid	C15 H18 O9	342.095	6.586	No results	No results	Full match	8.78258e+06	1.0351e+07	2.34684e+07	2.17959e+07	2.58193e+07	2.90949e+07	4.08556e+06	4.17399e+06	1.84456e+07	1.8491e+07	2.49886e+07
Com_895_neg	Vanillactic acid	C10 H12 O5	212.069	1.31	No results	No results	Full match	1.36832e+07	1.02964e+07	1.00084e+07	9.48138e+06	1.10533e+07	1.19096e+07	1.08988e+07	1.57935e+07	8.3444e+06	1.41116e+07	1.08716e+07
Com_1018_neg	9-HpOTrE	C18 H30 O4	310.215	12.333	No results	No results	Full match	9.03173e+06	8.51732e+06	7.76461e+06	6.57613e+06	4.22305e+06	8.30288e+06	9.30901e+06	4.82233e+06	1.31e+07	6.66722e+06	8.65489e+06
Com_126_neg	D-(+)-Glucono-1_5-lactone	C6 H10 O6	178.048	1.267	No results	No results	Full match	2.65424e+08	2.45348e+08	2.65362e+08	2.92013e+08	3.37718e+08	3.5238e+08	3.07612e+08	2.864e+08	2.8016e+08	3.47724e+08	3.37458e+08
Com_1134_neg	Val-Ser	C8 H16 N2 O4	204.111	1.373	No results	No results	Full match	8.85981e+06	8.55398e+06	8.79237e+06	8.31914e+06	6.64313e+06	6.14251e+06	6.74154e+06	8.04444e+06	7.60111e+06	6.76636e+06	7.50651e+06
Com_525_neg	N-Acetylthreonine	C6 H11 N O4	161.069	1.362	No results	No results	Full match	3.05432e+07	1.24129e+07	1.57269e+07	1.61716e+07	1.03808e+07	2.60065e+07	3.73447e+07	1.89295e+07	2.71391e+07	2.6125e+07	2.31333e+07
Com_1770_neg	9-Hotre	C18 H30 O3	294.22	13.1	No results	No results	Full match	3.34979e+06	3.13005e+06	3.19095e+06	3.34822e+06	3.22257e+06	3.9729e+06	2.98509e+06	2.66704e+06	3.66208e+06	3.46224e+06	3.56109e+06
Com_52_neg	Citric acid	C6 H8 O7	192.027	1.08	Full match	Full match	Full match	7.62953e+08	7.32533e+08	9.4422e+08	9.36438e+08	7.71212e+08	7.68558e+08	7.2058e+08	7.16835e+08	7.6331e+08	9.20799e+08	9.76955e+08
Com_112_neg	Prunindihydrochalcone	C21 H24 O10	436.137	7.517	No results	No results	Full match	545588	523384	3.65544e+08	3.7802e+08	2.69596e+08	2.32696e+08	682498	1.22139e+06	1.47386e+08	1.95847e+08	1.6396e+08
Com_146_neg	Threonine	C4 H9 N O3	119.058	1.237	Full match	Full match	Full match	8.66939e+07	5.35375e+07	2.10061e+08	2.70356e+08	8.14696e+07	8.12574e+07	1.26329e+08	7.22035e+07	1.04318e+08	1.22418e+08	1.47498e+08
Com_1860_neg	2-O-Cinnamoyl-1-O-Galloyl-β-D-Glucose	C22 H22 O11	462.117	10.002	No results	No results	Full match	86006	72590.8	3.12588e+06	2.14642e+06	579645	580691	80689.9	87962.6	841366	1.25478e+06	995282
Com_27_neg	Astilbin	C21 H22 O11	450.116	8.759	Full match	Partial match	Full match	3.29527e+06	4.1282e+06	2.09937e+09	1.77748e+09	1.18446e+09	5.17443e+08	7.74399e+06	2.48342e+07	4.7051e+08	4.71456e+08	7.60328e+08
Com_195_neg	Procyanidin B2	C30 H26 O12	578.143	6.373	No results	Full match	Full match	1.09377e+06	1.11807e+06	1.42541e+08	1.45974e+08	1.77056e+08	1.27913e+08	1.41763e+06	4.43296e+06	7.32429e+07	7.68249e+07	1.00011e+08
Com_734_neg	6_8-di-C-glucoside apigenin	C27 H30 O15	594.158	7.485	No results	No results	Full match	440043	481482	2.23519e+06	2.06204e+07	2.07857e+07	2.06428e+07	503427	674030	9.53184e+06	1.12917e+07	1.28945e+07
Com_156_neg	Oxoadipic acid	C6 H8 O5	160.037	1.248	No results	No results	Full match	2.39034e+08	2.56192e+08	1.77774e+08	1.81272e+08	1.96391e+08	1.851e+08	2.53718e+08	2.41949e+08	1.80721e+08	2.06775e+08	2.13771e+08
Com_155_neg	L-Histidine	C6 H9 N3 O2	155.07	1.439	Full match	Full match	Full match	2.6368e+08	2.24541e+08	1.2802e+08	1.88881e+08	1.01157e+08	1.0283e+08	2.09729e+08	2.07313e+08	9.62643e+07	1.65147e+08	1.78668e+08
Com_1635_neg	Rhamnetin (7-O-methxyl quercetin)	C16 H12 O7	316.059	6.131	No results	No results	Full match	159234	221228	4.06357e+06	3.38977e+06	2.78838e+06	2.12806e+06	156175	119308	1.8101e+06	1.57967e+06	2.25633e+06
Com_941_neg	ε-Viniferin 2	C28 H22 O6	454.142	8.609	No results	No results	Full match	1.09896e+06	1.56707e+06	1.21158e+07	7.36466e+06	6.15004e+06	8.4619e+06	5.24391e+06	655236	6.6094e+06	4.37776e+06	6.15856e+06
Com_1665_neg	8-O-Acetylharpagide	C17 H26 O11	406.148	7.509	No results	No results	Full match	1.0421e+06	1.15873e+06	3.94753e+06	3.67338e+06	2.90619e+06	3.24754e+06	892323	1.12733e+06	2.36422e+06	1.74318e+06	2.0975e+06
Com_1923_neg	Salidroside	C14 H20 O7	300.121	6.948	No results	No results	Full match	272102	314870	2.97825e+06	2.5792e+06	1.86404e+06	1.35807e+06	120327	198471	1.38982e+06	1.4136e+06	1.54076e+06
Com_1794_neg	Abscisic acid	C15 H20 O4	264.136	9.195	No results	No results	Full match	688000	584780	3.35829e+06	3.19415e+06	2.84742e+06	1.14439e+06	874459	794795	2.02616e+06	1.9065e+06	1.56476e+06
Com_2379_neg	delta-Tridecalactone	C13 H24 O2	212.178	13.342	No results	No results	Full match	1.90312e+06	1.23246e+06	1.21539e+06	1.22404e+06	2.22313e+06	1.42376e+06	1.08335e+06	1.30475e+06	945144	1.13021e+06	1.45046e+06
Com_1592_neg	9_10-EODE	C18 H32 O3	296.235	13.704	No results	No results	Full match	5.1485e+06	4.57993e+06	3.62489e+06	3.92123e+06	4.70912e+06	4.45591e+06	5.40265e+06	4.28951e+06	3.83358e+06	3.67402e+06	4.98469e+06
Com_393_neg	Quercetin 3-alpha-L-arabinofuranoside (Avicularin)	C20 H18 O11	434.086	9.132	No results	No results	Full match	625291	258979	4.76872e+07	5.52863e+07	4.81121e+07	2.18507e+07	474410	310231	1.71877e+07	2.84853e+07	1.60969e+07
Com_916_neg	Chlorogenic acid	C16 H18 O9	354.097	1.253	Invalid mass	Invalid mass	No results	1.4605e+07	1.63801e+07	3.68393e+06	4.65407e+06	5.47155e+06	9.89836e+06	6.76004e+06	8.7649e+06	1.03058e+07	1.10256e+07	1.20216e+07
Com_406_neg	Piceatannol	C14 H12 O4	244.074	8.686	Full match	Full match	No results	712938	1.26987e+06	4.73882e+07	2.94035e+07	2.70995e+07	3.21055e+06	897219	684779	1.21826e+07	1.54208e+07	1.45592e+07
Com_292_neg	N-Acetyl-L-aaline	C7 H13 N O3	159.09	1.325	No results	No results	Full match	8.40573e+07	8.82745e+07	6.56916e+07	9.39636e+07	5.24818e+07	9.41222e+07	9.55086e+07	9.67475e+07	6.68149e+07	8.52971e+07	7.57564e+07
Com_124_neg	Catechin	C15 H14 O6	290.079	6.833	Full match	Full match	Full match	2.23609e+07	1.38361e+07	2.97801e+08	2.98502e+08	2.7738e+08	3.63667e+08	4.156e+06	8.38634e+06	1.99523e+08	1.84901e+08	1.64994e+08
Com_3004_neg	Corchorifatty acid B	C18 H28 O4	308.199	12.014	No results	No results	Full match	215695	168679	1.10327e+06	1.06207e+06	270033	259554	253101	241658	405760	381146	498682
Com_1077_neg	Polydatin	C20 H22 O8	390.132	7.992	No results	Full match	No results	419202	539135	9.46796e+06	7.14127e+06	7.70782e+06	6.85494e+06	885263	886742	4.42422e+06	4.14372e+06	4.14801e+06

## Sheet: meta_intensity_pos
Table S3 List of all identified metabolites in the skin and pulp of Chardonnay and Bud mutation
name	Name_des	Formula	Molecular Weight	RT [min]	mzCloud_Results	mzVault_Results	MassList_Results	pos_Bpulp1	pos_Bpulp2	pos_Bskin1	pos_Bskin2	pos_CSkin1	pos_CSkin2	pos_Cpulp1	pos_Cpulp2	pos_QC1	pos_QC2	pos_QC3
Com_8858_pos	N-(2-Furoyl)glycine	C7 H7 N O4	169.037	1.491	No results	No results	Full match	736033	552732	771172	637382	737954	838132	776628	583814	517368	391892	398696
Com_1510_pos	10-Hydroxy-2-decenoic acid	C10 H18 O3	186.125	14.384	No results	No results	Full match	1.75683e+06	1.07316e+06	926593	5.21822e+06	2.23775e+07	1.572e+06	1.32156e+07	1.15127e+06	6.09599e+06	6.09771e+06	4.22543e+06
Com_241_pos	(3beta,9xi)-3-(beta-D-Glucopyranosyloxy)-14-hydroxycard-20(22)-enolide	C29 H44 O9	536.296	14.191	Invalid mass	No results	No results	2.7653e+07	2.81076e+07	2.12118e+08	149763419	4.80863e+07	4.17492e+07	1.87207e+07	2.99257e+07	7.73146e+07	1.02745e+08	7.76001e+07
Com_2553_pos	Pantothenol	C9 H19 N O4	205.131	1.357	No results	No results	Full match	1.06051e+07	1.05184e+07	8.54635e+06	6.77722e+06	7.55217e+06	7.33349e+06	1.23026e+07	1.09454e+07	7.52816e+06	6.36075e+06	7.2698e+06
Com_1227_pos	(+)-ar-Turmerone	C15 H20 O	216.151	10.728	Full match	No results	No results	1.56593e+06	1.91072e+06	2.56204e+07	2.12448e+07	1.97323e+06	2.0018e+06	696815	811317	7.89024e+06	7.68524e+06	7.15345e+06
Com_2391_pos	N-Lauryldiethanolamine	C16 H35 N O2	273.267	15.499	No results	No results	Full match	2.79111e+06	3.94752e+06	3.65677e+06	6.55727e+06	2.24149e+06	3.37872e+06	7.47845e+06	1.30188e+07	5.82745e+06	6.43784e+06	4.96211e+06
Com_768_pos	Citral	C10 H16 O	152.12	10.351	Full match	Partial match	Full match	1.08132e+07	11807309	4.59658e+07	3.889e+07	6.4233e+06	6.37239e+06	4.2987e+06	4.93596e+06	1.47501e+07	1.64724e+07	1.36142e+07
Com_37_pos	DL-Glutamine	C5 H10 N2 O3	129.043	1.291	Invalid mass	Invalid mass	No match	2339986539	1379283149	3.8194e+08	3.3988e+08	1.38062e+08	1.50178e+08	5.58353e+08	6.98211e+08	4.54612e+08	5.86557e+08	5.1275e+08
Com_2179_pos	Sebacic acid	C10 H18 O4	202.12	8.83	No results	No results	Full match	1.55026e+06	1.34128e+06	1.15e+07	1.21193e+07	1.16338e+07	1.22488e+07	1.19875e+06	1.69965e+06	7.40936e+06	7.39437e+06	4.55975e+06
Com_1102_pos	N-(4-chlorophenethyl)-N'-(4-chlorophenyl)urea	C15 H14 Cl2 N2 O	308.05	1.265	Invalid mass	No results	No results	2.86801e+07	3.20648e+07	2.93735e+07	2.32266e+07	2.13579e+07	2.5827e+07	3.29772e+07	2.93375e+07	2.47376e+07	2.59602e+07	2.24496e+07
Com_571_pos	Isorhamnetin	C16 H12 O7	316.058	9.698	Full match	Full match	Full match	550975	488056	6.71054e+07	4.69641e+07	2.12698e+07	8.80461e+06	1.06095e+06	1.38732e+06	2.3037e+07	2.70726e+07	2.13573e+07
Com_4912_pos	Formononetin	C16 H12 O4	268.073	10.33	No results	No results	Full match	512510	467743	2.84704e+06	2.60177e+06	3.6753e+06	3.13635e+06	676569	1.00485e+06	1.43967e+06	1.86942e+06	1.42124e+06
Com_386_pos	2-Methoxyresorcinol	C7 H8 O3	140.047	1.482	Full match	No results	No results	1.40378e+08	155647394	1.17101e+08	1.13754e+08	1.10531e+08	1.41872e+08	1.283e+08	1.30363e+08	7.97797e+07	123378909	1.27583e+08
Com_1901_pos	Ethyl paraben	C9 H10 O3	166.063	9.313	Full match	Full match	Full match	6.23685e+06	6.63511e+06	3.68013e+06	1.46971e+07	5.23877e+06	3.95334e+06	3.91231e+06	4.30043e+06	4.09268e+06	5.74772e+06	3.91361e+06
Com_3623_pos	Butein	C15 H12 O5	272.068	10.245	Full match	No results	Full match	299677	326221	5.33223e+06	4.81689e+06	2.1713e+06	1.68645e+06	284897	303657	2.11842e+06	2.10443e+06	2.08594e+06
Com_946_pos	Geranylacetone	C13 H22 O	194.167	13.737	No results	No results	Full match	4.08888e+07	4.14568e+07	3.53064e+07	3.27556e+07	3.09018e+07	2.80038e+07	2.82608e+07	3.87412e+07	2.73075e+07	3.9292e+07	2.15969e+07
Com_5742_pos	Butylparaben	C11 H14 O3	194.094	10.515	No results	No results	Full match	384716	121095	1.56442e+06	2.04891e+06	2.73971e+06	2.89658e+06	434321	438826	745840	1.24094e+06	1.06977e+06
Com_2948_pos	Anise oil	C14 H18 O3	234.125	9.481	No results	No results	Full match	524124	568300	5.80105e+06	4.05086e+06	8.69609e+06	2.79243e+06	628815	921563	2.63434e+06	3.62932e+06	2.73648e+06
Com_2476_pos	Tetracycline	C22 H24 N2 O8	426.15	8.837	Invalid mass	No results	No match	4.17635e+06	3.36976e+06	8.62878e+06	7.561e+06	1.13476e+07	1.28626e+07	3.10266e+06	5.46652e+06	7.54064e+06	9.34764e+06	6.14414e+06
Com_2965_pos	Apo-13-zeaxanthinone	C18 H26 O2	274.193	13.624	No results	No results	Full match	2.8725e+06	2.67026e+06	7.42573e+06	6.06237e+06	2.12516e+06	2.70799e+06	2.65171e+06	2.63878e+06	3.63935e+06	3.98546e+06	3.21282e+06
Com_1714_pos	Adenosine 5'-monophosphate	C10 H14 N5 O7 P	347.062	1.366	Full match	Full match	Full match	1.0887e+07	9.71018e+06	1.63909e+07	1.29181e+07	4.44106e+06	4.22751e+06	6.29469e+06	7.81914e+06	6.48635e+06	9.81201e+06	7.3159e+06
Com_10_pos	Trigonelline	C7 H7 N O2	137.047	1.319	No results	No results	Full match	6795041198	7512793059	1034628901	1445755478	5.81266e+08	1254580068	6378823233	5372117685	2902701709	3840831519	3025781119
Com_1413_pos	1-(3-acetyl-2,4,6-trihydroxyphenyl)ethan-1-one	C10 H10 O5	210.052	1.3	Full match	No results	No results	29605484	2.65693e+07	2.0819e+07	2.00275e+07	1.74688e+07	1.80694e+07	2.73166e+07	1.94249e+07	1.49633e+07	1.64957e+07	2.48007e+07
Com_4613_pos	4-amino-1-(2-furylmethyl)-6-hydroxy-1,2-dihydropyrimidine-2-thione	C9 H9 N3 O2 S	223.044	1.166	Invalid mass	No results	No results	5.01622e+06	4.535e+06	2.43719e+06	2.74314e+06	1.84284e+06	2.47684e+06	2.73943e+06	1.97414e+06	1.97971e+06	1.53929e+06	1.57834e+06
Com_274_pos	L-Tyrosine	C9 H11 N O3	181.074	1.396	Full match	Full match	Full match	1.08263e+08	1.16753e+08	1.28342e+08	1.14537e+08	2.1315e+08	189721148	8.30238e+07	8.63761e+07	1.00878e+08	9.66724e+07	9.38599e+07
Com_3744_pos	Benzoylformic Acid	C8 H6 O3	150.031	12.907	No results	No results	Full match	1.26965e+06	1.1266e+06	4.72063e+06	5.15813e+06	1.30576e+06	1.65997e+06	1.23363e+06	1.43293e+06	2.32269e+06	2.88472e+06	1.98491e+06
Com_4046_pos	Xanthurenic acid O-hexoside	C16 H17 N O9	367.09	6.319	No results	No results	Full match	1.30476e+06	1.21165e+06	4.40608e+06	2.91581e+06	1.30187e+06	1.86066e+06	934118	1.00353e+06	1.29896e+06	1.69923e+06	1.4639e+06
Com_487_pos	morpholine-4-carboximidamide hydrobromide	C5 H11 N3 O	129.09	1.351	Full match	No results	No results	3.32174e+07	1.58078e+07	1.81556e+07	3.8663e+07	9.90382e+07	6.0797e+07	2.55631e+07	4.08685e+07	2.71262e+07	2.91697e+07	2.87281e+07
Com_5549_pos	N-Feruloyltyramine	C18 H19 N O4	313.13	13.745	No results	No results	Full match	538946	563345	2.33271e+06	2.31451e+06	2.94166e+06	1.64026e+06	371529	424569	1.9524e+06	1.7441e+06	972932
Com_5299_pos	(5ξ,9ξ,16ξ)-17-Hydroxykauran-19-oic acid	C20 H32 O3	320.234	13.255	Full match	Full match	No results	3.93406e+06	1.75533e+06	1.34979e+06	1.77765e+06	2.06919e+06	2.1054e+06	2.72523e+06	1.7195e+06	1.7174e+06	1.49529e+06	1.17124e+06
Com_10297_pos	3-[(5-nitropyridin-2-yl)oxy]-1H-indazole	C12 H8 N4 O3	256.055	6.658	Invalid mass	No results	No results	295538	277694	338566	269474	328001	423910	325968	291663	196096	273170	159614
Com_956_pos	Iprodione	C13 H13 Cl2 N3 O3	329.033	12.879	Full match	No results	No results	2.77553e+06	2.96106e+06	2.65836e+07	3.55882e+07	3.52805e+07	2.8107e+07	2.76635e+06	2.98694e+06	1.35996e+07	1.67426e+07	1.28448e+07
Com_2417_pos	N-Glycyl-L-Leucine	C8 H16 N2 O3	188.116	1.355	No results	No results	Full match	9.87499e+06	1.06026e+07	3.68336e+06	3.1086e+06	7.94554e+06	7.79877e+06	13334094	9.78408e+06	5.86206e+06	6.48862e+06	5.61623e+06
Com_6359_pos	Vitamin A	C20 H30 O	286.229	10.22	No results	No results	Full match	222674	212082	1.89316e+06	1.74145e+06	1.0769e+06	1.16314e+06	187407	192883	1.03566e+06	943094	632479
Com_4_pos	N,N-Bis(2-hydroxyethyl)formamide	C5 H11 N O3	133.074	1.383	Full match	Full match	No results	16113076580	17180402623	6453590611	7346607159	6388784300	6887659098	15995750117	14154311150	10178132759	12024586967	12460413268
Com_2841_pos	Spermine	C10 H26 N4	202.215	1.056	Full match	No results	Full match	1.12974e+07	7.85998e+06	1.39802e+06	1.17505e+06	2.16196e+06	2.1416e+06	2.14556e+06	1.61478e+06	1.10485e+06	586990	991010
Com_721_pos	N-Phenylacetylglycine	C10 H11 N O3	193.074	13.177	No results	No results	Full match	3.20397e+06	3.74972e+06	3.514e+07	5.09693e+07	4.97503e+06	3.35664e+07	1.89532e+06	2.41522e+06	2.40784e+07	3.00694e+07	2.29636e+07
Com_1782_pos	Nicotinate ribonucleoside	C11 H13 N O6	255.073	1.351	No results	No results	Full match	1.35561e+07	1.15874e+07	1.29935e+07	8.61198e+06	1.16752e+07	1.44203e+07	1.90049e+07	1.99142e+07	1.12773e+07	1.33561e+07	1.16612e+07
Com_6207_pos	Loureirin B	C18 H20 O5	316.13	8.303	No results	No results	Full match	1.61985e+06	1.75377e+06	364569	369196	2.31512e+06	2.38964e+06	875207	1.9401e+06	2.0282e+06	1.87752e+06	1.21624e+06
Com_940_pos	4-chloro-5-morpholino-2-quinoxalin-2-ylpyridazin-3(2H)-one	C16 H14 Cl N5 O2	343.083	1.687	Full match	No results	No results	1.31326e+07	1.41475e+07	3.07668e+07	1.75131e+07	3.59415e+07	4.69269e+07	1.75675e+07	2.27136e+07	2.10528e+07	2.12977e+07	1.62618e+07
Com_4490_pos	N-(9H-Purin-6-ylcarbamoyl)threonine	C10 H12 N6 O4	280.091	6.821	No results	No results	Full match	2.73655e+06	2.78847e+06	3.68013e+06	3.72799e+06	2.62898e+06	4.21945e+06	2.39027e+06	2.58292e+06	1.97246e+06	1.06636e+06	2.27938e+06
Com_1337_pos	N-(6-methoxypyridin-3-yl)thiophene-2-carboxamide	C11 H10 N2 O2 S	234.049	1.213	Invalid mass	No results	No results	2.99178e+07	3.17574e+07	5.27341e+06	5.5525e+06	1.46915e+06	2.34382e+06	5.14642e+06	4.62814e+06	5.2605e+06	6.30566e+06	4.99309e+06
Com_5326_pos	1-(2,4-diphenyl-2,3-dihydro-1H-1,5-benzodiazepin-1-yl)propan-1-one	C24 H22 N2 O	354.165	8.946	Invalid mass	No results	No results	363968	400199	2.73167e+06	1.71395e+06	1.20471e+06	1.50389e+06	239916	379493	1.40962e+06	1.31101e+06	1.0339e+06
Com_2120_pos	Pantothenate	C9 H17 N O5	219.11	1.363	No results	No results	Full match	8.94956e+06	8.57543e+06	1.22506e+07	9.96748e+06	1.2966e+07	1.22053e+07	8.56706e+06	9.31738e+06	8.53973e+06	1.20535e+07	8.22459e+06
Com_2758_pos	N-Acetylsphingosine	C20 H39 N O3	341.292	13.659	Full match	No results	No results	1.0203e+07	1.16358e+07	7.8844e+06	6.8724e+06	9.69251e+06	7.39683e+06	6.25348e+06	8.38265e+06	9.43276e+06	1.01095e+07	6.41366e+06
Com_279_pos	L-Theanine	C7 H14 N2 O3	174.1	1.349	No results	No results	Full match	1.29144e+08	2.55329e+08	6.36915e+07	122256080	6.40937e+07	9.69832e+07	1.61716e+08	1.13036e+08	1.51707e+08	1.05407e+08	1.22551e+08
Com_5882_pos	3-[4-methyl-1-(2-methylpropanoyl)-3-oxocyclohexyl]butanoic acid	C15 H24 O4	268.167	10.932	Full match	No results	No results	702172	1.23045e+06	1.65441e+06	2.30024e+06	922997	1.32059e+06	1.64886e+06	2.31133e+06	1.1867e+06	1.68547e+06	1.19948e+06
Com_1841_pos	LPC 18:3	C26 H48 N O7 P	517.316	14.265	No results	Full match	Full match	2.09531e+07	1.60735e+07	1.05541e+07	1.55487e+07	4.14056e+06	4.97324e+06	8.88868e+06	5.01256e+06	6.35483e+06	1.0079e+07	8.10088e+06
Com_10762_pos	Picramnioside F	C33 H34 O15	670.191	4.21	No results	No results	Full match	45743	49440.8	31864.9	31756.7	23623.1	274354	30201.8	37099	22101.4	19455.1	25253.4
Com_3730_pos	4-(3,4-dimethoxyphenyl)-3-methyl-1H-pyrazol-5-amine	C12 H15 N3 O2	233.116	6.124	Full match	No results	No results	3.88695e+06	4.1394e+06	5.05094e+06	4.36767e+06	1.49379e+06	1.62865e+06	1.35372e+06	2.1335e+06	2.66346e+06	3.04295e+06	2.72555e+06
Com_817_pos	(±)-Abscisic acid	C15 H20 O4	286.117	10.517	Invalid mass	No results	No results	2.85562e+07	2.7489e+07	4.23838e+07	3.7028e+07	2.16236e+07	2.83101e+07	2.89494e+07	3.72373e+07	3.01905e+07	3.55349e+07	3.4336e+07
Com_6728_pos	7-Methoxyflavone	C16 H12 O3	504.161	6.973	Invalid mass	No results	No results	1.35637e+06	1.47337e+06	1.43121e+06	1.72921e+06	994986	1.8613e+06	1.03407e+06	1.26727e+06	1.26447e+06	1.5479e+06	1.36964e+06
Com_1688_pos	2-{[(4,5-dimethoxy-2-nitrophenethyl)imino]methyl}phenol	C17 H18 N2 O5	330.128	9.455	Invalid mass	No results	No results	5.37718e+06	7.09701e+06	1.21641e+07	1.26286e+07	1.95112e+07	9.39288e+06	5.798e+06	6.56861e+06	9.74558e+06	1.03628e+07	1.03784e+07
Com_9505_pos	Eriodictyol	C15 H12 O6	288.063	9.343	No results	Full match	Full match	349529	195576	579092	503381	451213	389144	192821	305631	261824	420372	421834
Com_8158_pos	Psoralidin	C20 H16 O5	336.098	8.084	No results	No results	Full match	718410	852051	1.01345e+06	678305	888322	891546	1.00522e+06	759248	973425	1.0103e+06	659680
Com_2779_pos	Hesperetin	C16 H14 O6	302.078	7.42	Full match	No results	Full match	835661	807760	8.24043e+06	5.88891e+06	8.83544e+06	7.52069e+06	572663	644543	2.47124e+06	2.83396e+06	2.65012e+06
Com_9212_pos	Icariin	C33 H40 O15	676.236	8.762	Full match	No results	Full match	110883	122828	666366	640314	502608	639627	130900	96210.6	386057	598911	389263
Com_4200_pos	5-[(10Z)-14-(3,5-dihydroxyphenyl)tetradec-10-en-1-yl]benzene-1,3-diol	C26 H36 O4	390.277	11.142	Invalid mass	No results	No results	26011.2	35008.6	22755.4	23578.4	30059.4	30199.9	5.39774e+06	73533.7	20787.8	22229.3	15298.8
Com_2467_pos	Guan-fu base A	C24 H31 N O6	429.214	12.119	No results	No results	Full match	1.27832e+07	1.39376e+07	8.70501e+06	7.66589e+06	8.79813e+06	9.83225e+06	1.11407e+07	9.28391e+06	7.06325e+06	1.02351e+07	9.85473e+06
Com_3558_pos	Adenine	C5 H5 N5	135.054	9.032	No results	No results	Full match	7.76071e+06	5.52008e+06	2.70904e+06	3.01657e+06	2.79647e+06	2.64765e+06	2.72855e+06	3.72377e+06	3.86994e+06	3.78719e+06	2.05584e+06
Com_10640_pos	Boc-β-cyano-L-alanine	C9 H14 N2 O4	214.095	1.94	No results	No results	Full match	160710	215253	246309	229898	182104	159690	225024	151157	147722	80428.4	145441
Com_1778_pos	Momordin Ic	C41 H64 O13	764.431	14.309	No results	No results	Full match	2.8109e+06	2.17919e+06	1.57881e+07	1.07159e+07	1.36555e+07	1.44076e+07	2.0677e+06	2.0605e+06	6.33448e+06	8.60592e+06	7.51099e+06
Com_32_pos	Maltol	C6 H6 O3	126.032	1.489	No results	No results	Full match	2523029764	2459911268	1810533393	1853282205	1386505267	2050231770	2101055873	2174836800	1564831927	2263662599	2380204215
Com_2816_pos	Ambroxane	C16 H28 O	236.213	15.509	No results	No results	Full match	2.36682e+06	2.62196e+06	2.86387e+06	5.99987e+06	1.71232e+06	2.25216e+06	4.69368e+06	1.02488e+07	2.3514e+06	2.34653e+06	2.32306e+06
Com_796_pos	(2R)-2-(β-D-Glucopyranosyloxy)-2-phenylacetamide	C14 H19 N O7	335.097	7.178	Invalid mass	No results	No results	2.54066e+06	2.65557e+06	4.02665e+07	4.53309e+07	3.63659e+07	4.12924e+07	4.04018e+06	1.04037e+07	2.89478e+07	3.05835e+07	2.69049e+07
Com_852_pos	3,4,5-Trimethoxyphenyl β-D-glucopyranoside	C15 H22 O9	346.123	8.15	Invalid mass	No results	No results	1.60605e+06	1.84911e+06	4.0471e+07	3.61711e+07	2.63865e+07	3.60528e+07	2.28593e+06	2.82295e+06	1.31132e+07	2.0508e+07	1.79096e+07
Com_2176_pos	Dihydroactindiolide	C11 H16 O2	180.115	10.277	No results	No results	Full match	8.48707e+06	9.81816e+06	1.00958e+07	1.21314e+07	9.04691e+06	9.26559e+06	5.56306e+06	6.90691e+06	6.97922e+06	8.14997e+06	6.64403e+06
Com_8835_pos	Cucurbitacin I	C30 H42 O7	514.291	13.906	No results	No results	Full match	107256	116898	185875	200987	902247	733753	97786.7	103184	338043	331537	247777
Com_515_pos	Docosahexaenoic acid	C22 H32 O2	328.238	15.245	Invalid mass	No results	No results	334419	946145	7.89281e+07	3.92626e+07	5.21896e+07	5.76008e+07	293983	139509	5.16659e+07	3.16842e+07	3.71253e+07
Com_856_pos	Patchouli alcohol	C15 H26 O	222.198	15.048	No results	No results	Full match	2.28948e+07	1.71567e+07	4.02845e+07	3.31683e+07	2.90738e+07	4.07731e+07	3.35442e+07	2.52037e+07	2.51814e+07	2.70551e+07	2.35571e+07
Com_549_pos	Phosphocholine	C5 H14 N O4 P	183.066	1.394	No results	Full match	No results	100398370	9.71616e+07	2.12696e+07	2.41291e+07	2.36817e+07	6.59853e+07	5.0668e+07	6.17535e+07	4.52983e+07	4.58967e+07	4.157e+07
Com_2117_pos	2-phenyl-4H-furo[2,3-h]chromen-4-one	C17 H10 O3	262.066	1.271	Invalid mass	No results	No results	1.44683e+07	1.72779e+07	2.738e+06	2.08685e+06	768337	2.88275e+06	9.02684e+06	6.12514e+06	2.92706e+06	2.84659e+06	2.17407e+06
Com_1131_pos	2-Amino-1,3,4-octadecanetriol	C18 H39 N O3	317.292	13.234	Full match	Full match	Full match	4.02246e+07	3.63404e+07	9.47579e+06	8.70445e+06	8.47756e+06	1.17853e+07	3.69214e+07	2.09403e+07	2.78403e+07	3.48451e+07	2.47939e+07
Com_99_pos	Trans_Trans-Muconic Acid	C6 H6 O4	142.026	1.773	No results	No results	Full match	7.96885e+08	7.38935e+08	6.38718e+08	5.86671e+08	721946340	8.348e+08	7.32511e+08	7.30945e+08	5.18059e+08	7.92521e+08	7.00966e+08
Com_7485_pos	R-1 Methanandamide phosphate	C23 H40 N O5 P	904.5	14.528	Invalid mass	No results	No results	856153	574672	1.28572e+06	1.14428e+06	1.44072e+06	1.15973e+06	1.28005e+06	852001	739263	1.49118e+06	1.1488e+06
Com_6895_pos	4-(methylthio)-6-phenyl-2-(3-pyridyl)pyrimidine-5-carbonitrile	C17 H12 N4 S	304.078	1.93	Full match	No results	No results	1.94086e+06	2.21508e+06	1.47361e+06	1.15997e+06	1.07182e+06	1.17352e+06	814863	1.09917e+06	804258	838999	1.38492e+06
Com_7600_pos	Curcumol	C15 H24 O2	236.177	13.115	No results	No results	Full match	385859	387540	1.23388e+06	935735	390831	394768	385947	364737	437374	412489	385155
Com_7246_pos	N-Acetylglucosamine 1-phosphate	C8 H16 N O9 P	301.055	7.321	No results	No results	Full match	256688	185152	722766	1.43366e+06	722850	560544	231464	283191	442506	585337	537652
Com_4434_pos	gomisin D	C28 H34 O10	530.214	9.874	No results	No results	Full match	288700	401240	2.72271e+06	3.85923e+06	327468	90641.8	67931.7	71724.6	1.4956e+06	1.51347e+06	1.15799e+06
Com_6596_pos	14,15-Dehydrocrepenynic acid	C18 H28 O2	276.208	12.388	No results	No results	Full match	2.05242e+06	2.30843e+06	1.75257e+06	1.76454e+06	1.34678e+06	1.45162e+06	1.30991e+06	1.75842e+06	1.5041e+06	1.84816e+06	1.40579e+06
Com_771_pos	Juglalin	C20 H18 O10	418.089	9.86	Full match	No results	Full match	426055	431786	4.58791e+07	3.7715e+07	4.6145e+07	1.89131e+07	372897	382067	2.56093e+07	2.67197e+07	2.05084e+07
Com_442_pos	2-Hydroxyphenylalanine	C9 H11 N O3	181.074	1.829	Full match	Partial match	Full match	6.12377e+07	5.75002e+07	8.39113e+07	8.05097e+07	1.13786e+08	1.02902e+08	2.99347e+07	4.72613e+07	4.67641e+07	9.05456e+07	6.20897e+07
Com_4230_pos	myricetin 3-O-beta-D-galactopyranoside	C21 H20 O13	480.09	8.578	Full match	No results	Full match	264779	232514	4.05675e+06	3.18601e+06	3.97308e+06	4.29287e+06	275933	228338	2.58248e+06	1.82781e+06	1.40917e+06
Com_20_pos	Oleoyl ethylamide	C20 H39 N O	309.302	15.503	Full match	No results	No results	5.5314e+08	7.13753e+08	7.0431e+08	1839981609	4.21344e+08	5.39093e+08	2583179465	3592459638	2285864826	1981569578	1827769976
Com_4177_pos	4-fluoro-N-[4-(4-methylpiperazino)phenyl]benzenesulfonamide	C17 H20 F N3 O2 S	349.127	10.005	Full match	No results	No results	353368	328969	3.14716e+06	3.373e+06	4.83651e+06	5.00844e+06	440886	626333	1.87084e+06	1.85463e+06	2.01935e+06
Com_6151_pos	16α-Hydroxydehydroepiandrosterone	C19 H28 O3	321.227	12.999	Invalid mass	No results	No results	612151	699747	343391	1.39303e+06	2.35577e+06	656401	1.61654e+06	619361	974315	1.20009e+06	775851
Com_4698_pos	5-Ethyl-2'-deoxyuridine	C11 H16 N2 O5	256.105	1.371	No results	No results	Full match	3.92508e+06	3.05271e+06	3.42296e+06	2.63394e+06	3.8551e+06	3.58173e+06	2.48923e+06	3.29756e+06	2.46324e+06	2.85417e+06	2.13004e+06
Com_7565_pos	Lycoperodine	C12 H12 N2 O2	216.089	12.633	No results	No results	Full match	1.35337e+06	1.17016e+06	1.24868e+06	742377	870098	1.03689e+06	996257	1.21504e+06	679994	980387	774736
Com_7051_pos	N-Acetyl-L-leucine	C8 H15 N O3	173.105	8.807	No results	No results	Full match	750868	681629	453168	474231	1.73314e+06	1.91517e+06	1.06901e+06	819884	1.01892e+06	1.31776e+06	709023
Com_541_pos	2,4-Dimethylbenzaldehyde	C9 H10 O	134.073	12.124	Full match	No results	No results	1.01807e+08	9.92247e+07	6.68169e+07	6.68188e+07	8.10128e+06	8.03051e+07	8.91751e+07	7.8331e+07	7.99058e+07	1.02921e+08	8.45184e+07
Com_1_pos	Oleamide	C18 H35 N O	281.271	15.047	Full match	No results	Full match	20604998844	17770632198	16594858740	21648782628	20836751849	21004300209	30973762760	30040577998	26811928310	25293364858	23641556725
Com_5352_pos	N,N-Dimethyl-1,4-phenylenediamine	C8 H12 N2	136.1	1.352	No results	No results	Full match	1.27278e+06	1.767e+06	2.25622e+06	2.7882e+06	1.61328e+06	1.33332e+06	886967	985129	1.26213e+06	1.45016e+06	2.20585e+06
Com_3003_pos	Diflucortolone pivalate	C27 H36 F2 O5	478.254	13.1	Full match	No results	No results	221725	431535	1.71783e+06	1.43053e+06	8.41974e+06	7.90995e+06	387469	1.38126e+06	2.66654e+06	3.00839e+06	2.44711e+06
Com_3196_pos	Aloenin	C19 H22 O10	410.118	7.995	No results	Invalid mass	No results	1.05457e+06	2.10937e+06	1.92129e+06	6.76297e+06	2.72507e+06	3.36007e+06	2.65288e+06	1.90647e+06	4.62915e+06	6.3648e+06	5.24751e+06
Com_941_pos	4-morpholinobenzoic acid	C11 H13 N O3	207.089	8.457	Full match	No results	No results	1.54398e+07	3.3576e+07	1.41344e+07	1.50943e+07	4.12029e+07	4.69088e+07	1.41672e+07	1.43554e+07	3.59761e+07	4.41634e+07	3.24871e+07
Com_1809_pos	1,4-dihydroxyheptadec-16-en-2-yl acetate	C19 H36 O4	310.25	13.768	Invalid mass	No results	No results	1.53989e+07	2.16929e+07	1.13384e+07	1.2596e+07	1.28589e+07	1.03641e+07	1.13905e+07	1.51907e+07	8.24956e+06	1.07173e+07	1.08693e+07
Com_7375_pos	Ethyl Gallate	C9 H10 O5	198.053	17.018	No results	No results	Full match	1.15607e+06	815848	1.26434e+06	953564	1.15562e+06	1.75648e+06	1.54282e+06	1.51127e+06	941020	1.28785e+06	691433
Com_8897_pos	Wilforlide A	C30 H46 O3	454.344	11.953	No results	No results	Full match	132253	132969	759964	650610	182883	375788	125984	131665	224071	335058	215985
Com_11105_pos	5,6-Dihydro-5-Methyluracil	C5 H8 N2 O2	128.059	4.059	No results	No results	Full match	125208	158017	87666.4	35931.9	42716.1	31753.2	25689.3	32879.3	20360.5	21720.3	31112.5
Com_7390_pos	Gatifloxacin	C19 H22 F N3 O4	397.143	8.105	Invalid mass	No results	No results	117319	112235	1.32385e+06	863224	764514	788525	113189	100762	671848	836014	618246
Com_113_pos	Caprolactam	C6 H11 N O	113.084	7.288	Full match	No results	No results	2.2204e+08	2.6823e+08	4.78315e+08	5.44029e+08	4.81814e+08	5.05958e+08	2.96701e+08	2.80613e+08	4.08134e+08	4.53071e+08	3.83124e+08
Com_3876_pos	Ergocalciferol	C28 H44 O	396.339	14.362	Full match	No results	Full match	272839	299912	4.74443e+06	4.32436e+06	3.03397e+06	3.15957e+06	232038	389985	1.63845e+06	1.91628e+06	1.7198e+06
Com_35_pos	Stearamide	C18 H37 N O	283.287	15.4	Full match	No results	No results	244082248	2.64098e+08	271324377	8.44717e+08	1.37118e+08	1.92667e+08	1372877833	2182932568	9.99945e+08	829780539	9.52312e+08
Com_10714_pos	Butyric acid	C4 H8 O2	88.0523	1.649	No results	No results	Full match	103442	105491	176556	148188	261322	198923	84939.5	150116	81101.7	129954	106856
Com_4802_pos	Dihydroartemisinic acid	C15 H24 O2	236.177	11.053	No results	Full match	Full match	565409	516438	3.28885e+06	3.21684e+06	1.36142e+06	1.22943e+06	551780	522792	1.31679e+06	1.48004e+06	1.15523e+06
Com_2534_pos	2-(3,4-dihydroxyphenyl)-7-hydroxy-3,4-dihydro-2H-1-benzopyran-4-one	C15 H12 O5	272.068	7.526	Full match	No results	Full match	773248	540745	6.95279e+06	9.76009e+06	5.14881e+06	6.20349e+06	424862	721498	2.83738e+06	3.74498e+06	3.11254e+06
Com_4799_pos	Apigenin-7-glucoside	C21 H20 O10	432.105	9.47	No results	No results	Full match	201566	200311	3.29515e+06	2.59745e+06	2.88971e+06	784052	175002	333141	1.61253e+06	1.93573e+06	1.64995e+06
Com_635_pos	Cuminaldehyde	C10 H12 O	148.089	12.741	Full match	No results	No results	6.70323e+07	5.8031e+07	4.22216e+07	4.48981e+07	6.88868e+07	5.5467e+07	5.51134e+07	4.75835e+07	5.55668e+07	66741603	5.77939e+07
Com_4431_pos	Engeletin	C21 H22 O10	434.12	7.548	No results	No results	Full match	375344	463599	3.75252e+06	1.57867e+06	2.09741e+06	2.44515e+06	521352	508600	1.52751e+06	2.0762e+06	1.55086e+06
Com_2800_pos	5-Methylcytosine	C5 H7 N3 O	125.059	1.319	No results	No results	Full match	1.15525e+07	1.12827e+07	2.43973e+06	2.18753e+06	2.48496e+06	3.05342e+06	5.19988e+06	6.36426e+06	4.30197e+06	4.11828e+06	4.70632e+06
Com_7442_pos	lactucopicrin	C23 H22 O7	410.135	8.129	No results	No results	Full match	81483.3	209841	1.30225e+06	752199	407030	628208	160666	139114	479005	515315	386371
Com_122_pos	Trifolin	C21 H20 O11	448.1	9.518	Full match	Full match	Full match	693947	278380	5.03045e+08	4.17129e+08	3.95641e+08	1.03862e+08	728330	585888	2.62599e+08	2.10118e+08	289428772
Com_6650_pos	Ecdysterone	C27 H44 O7	480.3	13.99	Invalid mass	No results	No results	81556.8	84392.4	1.72126e+06	1.40625e+06	1.56383e+06	1.04468e+06	67499.3	75549.9	900733	687979	595755
Com_2859_pos	1-[2-(2,5-dimethyl-1H-pyrrol-1-yl)-4-nitrophenyl]-1H-imidazole	C15 H14 N4 O2	282.107	8.031	Invalid mass	No results	No results	2.64467e+06	2.02408e+06	5.02922e+06	8.09411e+06	7.30917e+06	7.44312e+06	2.21532e+06	2.38051e+06	2.78712e+06	5.18005e+06	3.56446e+06
Com_91_pos	5-oxoproline	C5 H7 N O3	129.043	2.079	No results	No results	Full match	9.70628e+08	7.48043e+08	8.39477e+07	8.71145e+07	8.03035e+07	8.50088e+07	2.57525e+08	2.91698e+08	2.92791e+08	3.2674e+08	2.50811e+08
Com_8408_pos	Pinobanksin	C15 H12 O5	272.068	9.32	No results	No results	Full match	153508	146417	919294	350813	365479	245112	120940	127472	275511	281333	281422
Com_1958_pos	Indirubin	C16 H10 N2 O2	262.074	12.213	Full match	Not the top hit	No results	1.57788e+07	1.30008e+07	6.98093e+06	7.84186e+06	9.76532e+06	1.78655e+07	1.61751e+07	1.35285e+07	9.22237e+06	1.19788e+07	9.74772e+06
Com_2718_pos	Arbutin	C12 H16 O7	272.089	1.437	No results	No results	Full match	8.10943e+06	7.73704e+06	8.57328e+06	6.37781e+06	5.97367e+06	9.35582e+06	5.77347e+06	7.53697e+06	4.18489e+06	6.36106e+06	6.42103e+06
Com_2455_pos	Cyclo(glycyltryptophylprolylglycylvalylglycyl-β-hydroxytyrosyl)	C36 H44 N8 O9	714.322	13.994	Invalid mass	No results	No results	1.47291e+06	1.64912e+06	9.97718e+06	8.63893e+06	920724	958338	1.11227e+06	1.57766e+06	2.72239e+06	3.97873e+06	4.43105e+06
Com_1960_pos	2-(-)-Carvone	C10 H14 O	150.104	10.023	No results	No results	Full match	903438	996374	1.35765e+07	7.43236e+06	1.26441e+06	975028	558951	509594	2.47483e+06	1.88563e+06	2.10233e+06
Com_948_pos	Maslinic acid	C30 H48 O4	472.355	13.076	No results	Full match	Full match	506430	349700	3.51558e+07	3.29336e+07	2.19634e+07	1.80807e+07	1.92057e+06	2.8567e+06	1.38428e+07	1.46273e+07	1.15705e+07
Com_2700_pos	4-oxododecanedioic acid	C12 H20 O5	244.13	9.521	Full match	No results	No results	1.76537e+06	1.85714e+06	8.68983e+06	8.2636e+06	9.06722e+06	4.04705e+06	1.16253e+06	2.15488e+06	4.42674e+06	4.60767e+06	4.02897e+06
Com_1008_pos	Asparagine	C4 H8 N2 O3	115.027	1.29	Invalid mass	Invalid mass	No results	4.64932e+07	4.00626e+07	2.78085e+06	4.58484e+06	1.78527e+06	1.60621e+06	8.15096e+06	7.49295e+06	4.1356e+06	5.69722e+06	4.94901e+06
Com_6293_pos	10-Gingerol	C21 H34 O4	350.245	12.751	No results	No results	Full match	282948	259702	1.93876e+06	1.37766e+06	310687	298462	246707	229309	602332	555838	597922
Com_6620_pos	Dihydroartemisinin	C15 H24 O5	284.162	9.817	No results	No results	Full match	1.00029e+06	1.102e+06	1.7417e+06	1.72352e+06	688862	374825	1.43336e+06	1.72551e+06	1.12431e+06	1.38521e+06	930030
Com_369_pos	Indole-3-Carboxaldehyde	C9 H7 N O	145.053	6.152	No results	No results	Full match	6.78078e+07	7.48751e+07	8.07871e+07	6.26787e+07	1.45846e+08	1.2097e+08	7.89252e+07	1.0684e+08	1.09031e+08	1.38419e+08	1.18661e+08
Com_6865_pos	Pinocembrin	C15 H12 O4	256.073	10.707	Full match	No results	Full match	1.39202e+06	1.67065e+06	722117	1.63683e+06	1.8072e+06	1.77837e+06	785140	1.06255e+06	1.1433e+06	1.21784e+06	887319
Com_1440_pos	3-(3-methylbut-2-en-1-yl)-3H-purin-6-amine	C10 H13 N5	203.117	9.03	Full match	Full match	Full match	3.78571e+06	2.88869e+07	1.15242e+07	1.37876e+07	1.12765e+07	1.10101e+07	8.80394e+06	1.56877e+07	1.74319e+07	1.99792e+07	1.27273e+07
Com_1775_pos	CLOFAZIMINE	C27 H22 Cl2 N4	472.119	5.726	Invalid mass	No results	No results	1.26579e+06	1.86934e+06	1.58294e+07	8.97144e+06	9.67863e+06	1.0254e+07	1.4023e+06	3.10074e+06	5.79831e+06	7.44496e+06	6.99154e+06
Com_882_pos	(+/-)5(6)-EET Ethanolamide	C22 H37 N O3	341.292	14.145	Invalid mass	No results	No results	8.04283e+06	3.1996e+06	3.84219e+07	3.44835e+07	3.95992e+07	2.58591e+07	8.73263e+06	3.73808e+06	2.4664e+07	2.14091e+07	1.4885e+07
Com_1708_pos	4-(2,3-dihydro-1,4-benzodioxin-6-yl)butanoic acid	C12 H14 O4	222.089	13.567	Full match	No results	No results	1.84731e+07	2.31444e+07	1.51487e+07	1.49848e+07	1.57437e+07	1.95405e+07	1.8149e+07	1.85311e+07	1.43438e+07	1.90394e+07	1.31838e+07
Com_8003_pos	Mangiferin	C19 H18 O11	422.087	7.782	No results	No results	Full match	223656	376240	673033	585020	1.24431e+06	1.087e+06	466213	785796	801616	828252	567297
Com_8762_pos	4-methoxy-9-(2-methylbut-3-en-2-yl)-7H-furo[3,2-g]chromen-7-one	C17 H16 O4	284.104	13.514	Full match	No results	No results	81334.9	85905.2	802743	704798	75225.7	80105.3	71589.2	75681.9	235851	297743	238199
Com_7497_pos	Kolavic acid	C20 H30 O4	334.214	9.51	No results	No results	Full match	452503	476579	619369	764828	1.48599e+06	98131.7	168334	239842	382972	331851	377493
Com_2075_pos	N,N'-di[4-(2,6-dimethylmorpholino)phenyl]thiourea	C25 H34 N4 O2 S	476.223	9.718	Invalid mass	No results	No results	373355	276194	1.15172e+07	9.08972e+06	14646376	4.93589e+06	467153	1.21779e+06	5.41531e+06	8.20489e+06	1.14714e+07
Com_46_pos	L-Phenylalanine	C9 H11 N O2	165.079	4.951	Full match	Full match	Full match	1143087493	6.61697e+08	8.33122e+08	8.86147e+08	1532234301	1383726588	9.66191e+08	3.35167e+08	7.91191e+08	1452998834	1086442071
Com_2666_pos	N-[2-chloro-6-(trifluoromethoxy)phenyl]-2,2-dimethylpropanamide	C12 H13 Cl F3 N O2	295.058	1.256	Full match	No results	No results	1.181e+07	1.21126e+07	8.43459e+06	8.15501e+06	4.10752e+06	4.35934e+06	1.15275e+07	7.33024e+06	9.5077e+06	1.0112e+07	7.66577e+06
Com_942_pos	2-(benzylamino)-6-methyl-5-(2-methyl-1,3-thiazol-4-yl)nicotinonitrile	C18 H16 N4 S	320.11	1.419	Full match	No results	No results	2.3742e+07	2.22709e+07	3.55939e+07	2.49145e+07	2.53438e+07	3.85386e+07	2.56439e+07	1.85228e+07	1.8015e+07	2.26422e+07	1.77746e+07
Com_7380_pos	Tazobactam sodium	C10 H12 N4 O5 S	300.055	12.342	Invalid mass	No results	No results	106548	110662	1.33109e+06	1.08635e+06	634187	282203	136003	95242.5	341728	543066	477516
Com_3608_pos	Isoeugenol	C10 H12 O2	164.083	7.912	No results	No results	Full match	3.16391e+06	2.92081e+06	5.35796e+06	4.22902e+06	5.70267e+06	6.49838e+06	2.67426e+06	2.81008e+06	2.26124e+06	3.7393e+06	2.60995e+06
Com_342_pos	Heroin-d3	C21 H20 [2]H3 N O5	372.175	10.143	Full match	No results	No results	1.00175e+07	7.95357e+06	1.39785e+08	1.29564e+08	4.88474e+06	5.02166e+06	493081	625198	5.55842e+07	6.37948e+07	5.24284e+07
Com_2485_pos	(2E)-3-(3,4-dimethoxyphenyl)prop-2-enoic acid	C11 H12 O4	208.073	9.488	Full match	Full match	Full match	3.17117e+06	2.5956e+06	9.71725e+06	5.43464e+06	2.68015e+06	3.47138e+06	2.40912e+06	2.94207e+06	2.92668e+06	4.84828e+06	3.36992e+06
Com_1069_pos	11(Z),14(Z),17(Z)-Eicosatrienoic acid	C20 H34 O2	306.255	14.636	Full match	Partial match	No results	1.58234e+06	2.49523e+06	3.05634e+07	1.5817e+07	8.62538e+06	1.38843e+07	2.21309e+06	682824	8.19932e+06	9.74396e+06	8.97301e+06
Com_3187_pos	9,17-Octadecadiene-12,14-diyne-1,11,16-triol	C18 H26 O3	290.187	11.807	No results	No results	Full match	1.12724e+06	1.31245e+06	6.59815e+06	6.68144e+06	4.67272e+06	3.99469e+06	1.28979e+06	1.52942e+06	2.61477e+06	3.11123e+06	2.68219e+06
Com_6960_pos	Roburic acid	C30 H48 O2	440.365	13.56	No results	No results	Full match	326328	327888	1.54172e+06	1.45706e+06	1.48261e+06	1.1364e+06	297241	472879	749625	945521	950319
Com_3610_pos	4'-Demethylepipodophyllotoxin	C21 H20 O8	400.115	7.527	No results	No results	Full match	309075	292104	4.19671e+06	5.5107e+06	3.30246e+06	3.96905e+06	367631	374350	2.47393e+06	2.88151e+06	1.96198e+06
Com_1456_pos	Bomyl acetate	C12 H20 O2	196.146	11.425	No results	No results	Full match	1.54146e+07	1.60288e+07	1.01093e+07	1.50807e+07	2.34809e+07	1.19796e+07	2.01628e+07	1.23523e+07	1.07705e+07	1.58773e+07	1.46023e+07
Com_3512_pos	2,6-Di-tert-butyl-1,4-benzoquinone	C14 H20 O2	220.146	10.673	Full match	No results	No results	811455	1.06657e+06	5.59331e+06	5.44829e+06	1.78288e+06	1.69691e+06	919135	764152	2.18604e+06	2.60967e+06	1.79407e+06
Com_1181_pos	3-hydroxy-4-methoxy-9H-xanthen-9-one	C14 H10 O4	242.057	7.818	Full match	No results	No results	1.89424e+06	1.87562e+06	2.67451e+07	1.93802e+07	1.29194e+07	1.68309e+07	1.46851e+06	1.94812e+06	6.13037e+06	9.43297e+06	7.5135e+06
Com_2743_pos	Isorhapontigenin	C15 H14 O4	258.089	9.589	Full match	Full match	Full match	964486	544815	7.68562e+06	8.66109e+06	2.77042e+06	2.41785e+06	424878	540655	2.9619e+06	3.60761e+06	3.36969e+06
Com_1816_pos	18 β-Glycyrrhetintic Acid	C30 H46 O4	470.339	14.225	No results	Full match	Full match	223801	212223	1.1398e+07	1.03718e+07	1.77907e+07	8.71044e+06	598037	1.13075e+06	5.99391e+06	6.26101e+06	4.30384e+06
Com_5919_pos	(Z)-3-butylidenephthalide	C12 H12 O2	188.083	8.055	No results	No results	Full match	1.43287e+06	1.2552e+06	2.20078e+06	1.70577e+06	1.98028e+06	2.3027e+06	1.35514e+06	1.47488e+06	1.20818e+06	1.39456e+06	1.28639e+06
Com_7169_pos	3-hydroxy-2-(3-nitro-4-piperidinobenzyl)propanenitrile	C15 H19 N3 O3	311.126	10.595	Invalid mass	No results	No results	392921	777346	1.27011e+06	1.47323e+06	1.65966e+06	1.67816e+06	504487	620058	653760	825233	685030
Com_7446_pos	Methylophiopogonanone B	C19 H20 O5	328.13	7.564	No results	No results	Full match	959614	943033	1.30083e+06	1.21532e+06	1.29993e+06	1.62132e+06	768758	880959	909595	1.2291e+06	1.00697e+06
Com_5254_pos	4-methoxyphenyl 3,5-dimethyl-1-phenyl-1H-pyrazole-4-carboxylate	C19 H18 N2 O3	344.108	7.372	Invalid mass	No results	No results	1.15631e+06	1.64118e+06	2.33851e+06	2.89589e+06	2.90754e+06	3.54237e+06	1.21346e+06	1.59036e+06	1.64436e+06	2.28218e+06	1.84061e+06
Com_2488_pos	Prop-2-ynyl N-[6-(4-chlorophenoxy)pyridin-3-yl]carbamate	C15 H11 Cl N2 O3	302.05	7.531	Invalid mass	No results	No results	2.48092e+06	1.68871e+06	8.02387e+06	9.97957e+06	4.20353e+06	4.36902e+06	1.98768e+06	2.88937e+06	2.87383e+06	5.0964e+06	4.25424e+06
Com_5036_pos	Asiatic acid	C30 H48 O5	488.349	14.629	No results	Full match	No results	397855	276775	3.03353e+06	2.43422e+06	1.02425e+06	1.06826e+06	318634	228151	693034	1.2756e+06	1.03877e+06
Com_3978_pos	Kumatakenin	C17 H14 O6	314.078	7.525	No results	No results	Full match	266980	263211	4.3049e+06	4.66e+06	2.95014e+06	3.3393e+06	258282	212349	1.44766e+06	1.40308e+06	1.46218e+06
Com_2486_pos	S-Adenosylmethionine	C15 H22 N6 O5 S	398.136	1.277	Full match	Full match	No results	1.37868e+07	1.3587e+07	9.08802e+06	7.21486e+06	6.84542e+06	9.93898e+06	8.25983e+06	7.24529e+06	6.28601e+06	8.44106e+06	5.60436e+06
Com_2267_pos	Tyramine	C8 H11 N O	137.084	1.377	No results	No results	Full match	9.2583e+06	6.74961e+06	1.07323e+07	1.14983e+07	7.78261e+06	1.03883e+07	1.00023e+07	7.15971e+06	8.48592e+06	9.71911e+06	7.47984e+06
Com_6420_pos	L-Valine	C5 H11 N O2	117.079	2.076	No results	No results	Full match	970280	930588	743694	756287	668101	2.43372e+06	827198	1.41857e+06	463191	571135	322661
Com_7979_pos	1-Aminocyclopropane carboxylic acid	C4 H7 N O2	101.048	5.619	No results	No results	Full match	987619	916465	791506	727336	1.25248e+06	961721	946842	881794	358919	510895	360595
Com_1791_pos	Riboflavin	C17 H20 N4 O6	376.134	6.279	Invalid mass	No results	No results	5.88274e+06	5.36866e+06	1.03178e+07	1.12711e+07	1.81291e+07	1.67542e+07	6.17037e+06	8.74121e+06	9.1542e+06	1.12798e+07	8.06437e+06
Com_2245_pos	L-Phenylalanine	C9 H11 N O2	165.079	5.572	No results	Full match	Full match	2.96825e+06	3.0588e+06	2.69938e+06	2.91413e+06	1.3105e+07	3.08922e+06	2.51884e+06	2.69603e+06	1.7728e+06	3.24699e+06	2.36043e+06
Com_544_pos	7-(2-hydroxypropan-2-yl)-1,4a-dimethyl-decahydronaphthalen-1-ol	C15 H28 O2	222.198	14.45	Invalid mass	No results	No match	7.07975e+07	8.91667e+07	7.13775e+07	6.32513e+07	5.5565e+07	5.26347e+07	4.61332e+07	7.3087e+07	6.17506e+07	7.44728e+07	5.56396e+07
Com_148_pos	Pipecolinic acid	C6 H11 N O2	129.079	1.393	No results	No results	Full match	1.56576e+08	2.00669e+08	1.38136e+08	1.1094e+08	5.90759e+07	7.03814e+07	4.95468e+08	2.27139e+08	1.75213e+08	211541860	1.734e+08
Com_90_pos	2-Hydroxycinnamic acid	C9 H8 O3	164.047	2.173	Full match	Partial match	Full match	3.32431e+08	4.02392e+08	3.685e+08	4.10008e+08	7.97746e+08	4.54727e+08	2.44418e+08	2.96085e+08	5.24907e+08	6.19462e+08	5.55275e+08
Com_179_pos	Acetylcholine	C7 H15 N O2	145.11	1.308	Full match	No results	No results	4.04766e+08	4.31255e+08	3.95459e+07	5.12621e+07	5.50498e+07	6.65045e+07	4.30881e+08	3.58087e+08	1.73301e+08	1.92182e+08	1.47559e+08
Com_9697_pos	NAT13-331713_POS	C26 H30 N4 O3	446.231	10.05	Full match	No results	No results	550663	734058	283382	498391	108742	271859	330643	408593	244920	465674	490596
Com_1118_pos	4-oxo-5-phenylpentanoic acid	C11 H12 O3	209.102	8.916	Invalid mass	No results	No results	2.47448e+07	2.23621e+07	1.52859e+07	1.88284e+07	3.33704e+07	2.36757e+07	1.58833e+07	2.01806e+07	2.97923e+07	3.59387e+07	2.14383e+07
Com_708_pos	1_6-Anhydro-β-D-Glucopyranose	C6 H10 O5	162.052	1.624	No results	No results	Full match	3.45458e+07	3.38181e+07	5.07401e+07	2.65073e+07	3.45165e+07	5.50777e+07	3.242e+07	3.23914e+07	2.2588e+07	2.52803e+07	2.44267e+07
Com_9687_pos	Methylmalonic Acid	C4 H6 O4	118.027	3.985	No results	No results	Full match	743421	611322	471745	427020	486826	646945	496407	607824	406270	316345	326611
Com_7337_pos	2-(2-acetyl-3,5-dihydroxyphenyl)acetic acid	C10 H10 O5	210.052	6.787	Full match	No results	No results	1.91839e+06	1.73092e+06	1.16209e+06	1.13108e+06	803601	836752	1.23956e+06	1.60911e+06	503669	817553	958446
Com_317_pos	Spermidine	C7 H19 N3	145.158	1.065	No results	No results	Full match	2.20016e+08	2.00508e+08	1.24652e+07	7.51623e+06	5.23264e+06	7.13593e+06	5.41493e+07	5.68891e+07	3.99206e+07	4.7493e+07	3.48575e+07
Com_159_pos	L-Allo-Isoleucine	C6 H13 N O2	131.095	2.073	No results	No results	Full match	2.88617e+08	3.2692e+08	2.54399e+08	374907314	3.53362e+08	3.15597e+08	2.10996e+08	224262128	3.47009e+08	3.50139e+08	2.33513e+08
Com_10246_pos	N-Acetylaspartate	C6 H9 N O5	175.047	1.802	No results	No results	Full match	184800	180096	354180	181675	209227	350096	126548	149938	170967	149855	99765.7
Com_4630_pos	α-Propylaminopentiophenone	C14 H21 N O	219.162	12.867	Full match	No results	No results	3.04394e+06	4.59463e+06	3.51939e+06	3.28063e+06	2.69461e+06	2.18056e+06	1.82389e+06	3.55633e+06	2.46562e+06	2.9361e+06	2.05682e+06
Com_1153_pos	Jasmone	C11 H16 O	164.12	14.758	Full match	No results	No results	3.16619e+07	2.80604e+07	2.76066e+07	2.67141e+07	2.9125e+07	3.16625e+07	3.04668e+07	3.34768e+07	2.20251e+07	1.53712e+07	2.09272e+07
Com_8090_pos	6-Deoxycatalpol +HCOOH	C16 H24 O11	392.132	9.047	No results	No results	Full match	111242	104997	1.0366e+06	832166	775504	739415	84032.7	165185	441752	547943	484747
Com_8051_pos	Acetyl-11-keto-β-boswellic acid	C32 H48 O5	512.349	14.262	No results	No results	Full match	139098	142554	1.05399e+06	814578	302279	289031	118036	121583	463743	487467	310950
Com_1046_pos	(2E,4E)-N-(2-methylpropyl)deca-2,4-dienamide	C14 H25 N O	223.193	14.756	Full match	No results	No results	3.50984e+07	3.36371e+07	3.12172e+07	3.1126e+07	3.32279e+07	3.24986e+07	3.62819e+07	3.69187e+07	2.55124e+07	2.17055e+07	3.07623e+07
Com_3933_pos	Neosaxitoxin	C10 H17 N7 O5	315.128	5.202	Full match	No results	No results	367431	339663	4.16943e+06	3.60062e+06	5.33469e+06	4.37007e+06	286603	317378	1.52992e+06	2.24757e+06	1.71665e+06
Com_6333_pos	(-)-Catechin Gallate	C22 H18 O10	442.089	8.249	No results	No results	Full match	964783	1.5689e+06	1.0802e+06	1.37932e+06	2.20869e+06	2.27103e+06	368370	420193	766494	1.17637e+06	1.03325e+06
Com_4957_pos	Mesterolone	C20 H32 O2	304.239	12.855	Full match	No results	Full match	492842	406050	3.12116e+06	1.7671e+06	927805	1.61441e+06	208102	242700	1.0256e+06	1.11508e+06	920664
Com_3882_pos	4-[(4-fluorophenyl)thio]-5-phenylthieno[2,3-d]pyrimidine	C18 H11 F N2 S2	338.04	7.383	Invalid mass	No results	No results	1.23417e+06	1.42795e+06	3.25653e+06	2.04022e+06	3.9748e+06	6.22881e+06	1.75178e+06	2.52116e+06	2.00911e+06	2.54896e+06	2.27197e+06
Com_1672_pos	Guanine	C5 H5 N5 O	151.049	1.36	Full match	Full match	Full match	9.69905e+06	1.13082e+07	4.79334e+06	1.10706e+07	5.98674e+06	2.2501e+07	6.97521e+06	1.45086e+07	5.18722e+06	5.69124e+06	4.45771e+06
Com_3519_pos	9-Oxo-10(E),12(E)-octadecadienoic acid	C18 H30 O3	294.219	11.255	Full match	No results	Full match	296241	371847	5.56949e+06	5.44938e+06	2.82547e+06	3.19315e+06	881047	720118	2.19328e+06	2.50176e+06	2.28843e+06
Com_1756_pos	Angiotensin IV	C40 H54 N8 O8	774.416	13.672	Invalid mass	No results	No results	815463	352639	1.6003e+07	1.19242e+07	2.65495e+06	2.26398e+06	524669	957080	3.96826e+06	5.83182e+06	3.83231e+06
Com_5594_pos	Neocnidilide	C12 H18 O2	194.13	11.821	No results	No results	Full match	3.53368e+06	3.20743e+06	1.18961e+06	968336	1.17083e+06	1.34689e+06	1.95777e+06	1.98719e+06	1.37819e+06	1.31537e+06	1.19056e+06
Com_9650_pos	Quercitrin	C21 H20 O11	448.1	8.821	No results	No results	Full match	96050.2	92898.6	538495	388683	454950	262814	73488.4	80054.9	260087	290146	168118
Com_3959_pos	cis-Resveratrol	C14 H12 O3	228.078	7.989	Full match	Full match	Full match	496009	376894	4.55196e+06	2.50758e+06	1.33542e+06	2.76818e+06	989795	343874	1.30846e+06	1.79471e+06	1.53934e+06
Com_1045_pos	Betulin	C30 H50 O2	442.38	14.944	Full match	No results	Full match	828500	250026	3.12391e+07	2.79056e+07	3.07272e+07	2.94089e+07	1.9654e+06	2.73206e+06	1.78641e+07	1.96255e+07	1.64542e+07
Com_6481_pos	(2R,3S,4S,5R,6R)-2-(hydroxymethyl)-6-(2-phenylethoxy)oxane-3,4,5-triol	C14 H20 O6	284.125	8.93	Full match	No results	No results	217799	334827	1.30984e+06	810418	2.10689e+06	2.02278e+06	236829	383318	1.12025e+06	904092	524455
Com_2848_pos	5,6-dimethyl-3-[5-(trifluoromethyl)pyridin-2-yl]-1,2,4-triazine	C11 H9 F3 N4	254.076	6.653	Invalid mass	No results	No results	818323	2.09352e+06	6.29504e+06	7.16117e+06	9.20391e+06	7.92693e+06	2.70355e+06	2.98949e+06	4.23725e+06	4.02555e+06	3.63326e+06
Com_121_pos	(2E,4E)-N-(2-methylpropyl)dodeca-2,4-dienamide	C16 H29 N O	251.224	14.298	Full match	No results	No results	462556198	6.31423e+08	5.04055e+08	427246774	4.2378e+08	3.29005e+08	256813930	4.62018e+08	4.97373e+08	4.94475e+08	3.8726e+08
Com_3482_pos	1H-Indole-3-Acetic Acid	C10 H9 N O2	175.063	8.021	No results	No results	Full match	2.76874e+06	2.89249e+06	5.65295e+06	4.07176e+06	3.01383e+06	3.28284e+06	2.36091e+06	2.45371e+06	2.40179e+06	3.56277e+06	2.71374e+06
Com_387_pos	3,5-Dimethoxy-4-Hydroxycinnamic Acid	C11 H12 O5	224.068	1.46	No results	No results	Full match	90633997	8.56277e+07	9.38517e+07	7.70556e+07	1.14922e+08	1.2678e+08	1.36547e+08	1.4794e+08	6.68286e+07	7.52679e+07	5.67708e+07
Com_2379_pos	Sennoside C	C42 H40 O19	848.219	1.312	No results	No results	Full match	2.54805e+06	1.82237e+06	1.00541e+07	5.23965e+06	1.05855e+07	1.3602e+07	2.14806e+06	2.16447e+06	6.58817e+06	7.55836e+06	5.0367e+06
Com_206_pos	Miquelianin	C21 H18 O13	500.056	9.171	Invalid mass	No results	No results	2.00999e+07	6.13085e+06	7.4811e+07	2.26085e+08	3.02412e+08	1.71694e+08	1.37842e+07	1.54332e+07	1.29076e+08	2.2041e+08	1.78563e+08
Com_1640_pos	N-(4-chlorophenyl)-N'-(2-phenoxyphenyl)urea	C19 H15 Cl N2 O2	360.066	1.707	Invalid mass	No results	No results	1.55576e+06	2.50336e+06	1.74678e+07	9.85247e+06	1.05236e+07	1.24898e+07	1.42769e+06	2.4692e+06	7.12896e+06	8.37051e+06	6.02196e+06
Com_3396_pos	2-(1H-benzimidazol-2-yl)-N-[4-(benzyloxy)phenyl]benzamide	C27 H22 N4 O2	434.176	7.979	Full match	No results	No results	2.75448e+06	2.57185e+06	5.09878e+06	5.56093e+06	6.47967e+06	7.72625e+06	2.01375e+06	3.2281e+06	3.67094e+06	4.66375e+06	4.68701e+06
Com_9096_pos	8-O-Methylreyusin	C17 H14 O5	298.084	11.216	No results	No results	Full match	106428	118402	699906	539017	486457	713038	139029	167203	313342	485691	384221
Com_2213_pos	4-(4-benzhydrylpiperidino)-8-chloro-2-(trifluoromethyl)quinoline	C28 H24 Cl F3 N2	480.16	9.805	Full match	No results	No results	1.24725e+06	1.06028e+06	6.24503e+06	5.51819e+06	1.33497e+07	8.56148e+06	1.87474e+06	2.32684e+06	4.14507e+06	5.08001e+06	4.14172e+06
Com_3910_pos	1,3-dimethyl 2,4-bis(4-hydroxyphenyl)cyclobutane-1,3-dicarboxylate	C20 H20 O6	373.149	9.265	Invalid mass	No results	No results	1.19114e+06	900497	4.25304e+06	4.78376e+06	3.94273e+06	2.30323e+06	1.30539e+06	1.62985e+06	2.69745e+06	3.98815e+06	2.60655e+06
Com_8041_pos	Baohuoside	C27 H30 O10	514.182	8.286	No results	No results	Full match	405408	366345	206208	581392	1.05026e+06	1.3926e+06	333819	464689	770654	816526	552341
Com_13_pos	Hexadecanamide	C16 H33 N O	255.256	14.929	Full match	No results	No results	2551252775	1770893991	1787757759	3223804104	2322205465	2235827127	4948858589	5087413554	3936617879	4624229266	3964167456
Com_10128_pos	Phenytoin	C15 H12 N2 O2	274.066	5.389	Invalid mass	No results	No results	328047	378050	389355	381947	388813	330368	177652	236879	164426	215494	191527
Com_8061_pos	3-(2-Naphthyl)-D-alanine	C13 H13 N O2	215.094	8.957	No results	No results	Full match	1.48768e+06	1.39822e+06	820452	958969	950708	1.27059e+06	670083	727920	1.03698e+06	1.02064e+06	689842
Com_9325_pos	Zeatin riboside_trans-isomer	C15 H21 N5 O5	351.154	1.585	No results	No results	Full match	297219	886979	521776	193057	382089	366486	258434	252535	152038	182681	170262
Com_6453_pos	Procyanidin A2	C30 H24 O12	576.126	9.033	No results	No results	Full match	324314	464275	1.69018e+06	983319	1.57172e+06	2.40955e+06	738069	298328	1.0437e+06	1.88202e+06	1.19171e+06
Com_1658_pos	Stigmasterol	C29 H48 O	412.37	14.944	No results	No results	Full match	572455	462151	1.72124e+07	1.57307e+07	1.53154e+07	1.5157e+07	1.07348e+06	1.01115e+06	1.00596e+07	9.91324e+06	7.71783e+06
Com_1892_pos	2,6-Xylidine	C8 H11 N	121.089	5.887	Full match	Full match	Full match	1.13624e+07	5.20375e+06	4.36039e+06	3.65896e+06	2.70499e+06	5.49981e+06	7.8553e+06	1.82112e+07	7.94505e+06	6.74055e+06	4.59257e+06
Com_5873_pos	Eupatilin	C18 H16 O7	344.089	11.748	No results	No results	Full match	164058	139212	132848	114108	171876	196347	2.93627e+06	1.36308e+06	394350	448839	470919
Com_2821_pos	1-(3-ethyl-2,4-dihydroxy-6-methoxyphenyl)butan-1-one	C13 H18 O4	220.107	11.806	Invalid mass	No results	No results	1.14662e+07	9.95584e+06	4.59814e+06	4.65953e+06	4.68327e+06	5.29388e+06	7.12727e+06	4.66688e+06	3.87732e+06	5.87072e+06	5.57283e+06
Com_3253_pos	Suberic acid	C8 H14 O4	174.089	10.054	No results	No results	Full match	5.51937e+06	4.42592e+06	5.75128e+06	6.53129e+06	2.20716e+06	3.16366e+06	4.04534e+06	4.03162e+06	3.53986e+06	4.31376e+06	2.64361e+06
Com_7688_pos	Isoliquiritigenin	C15 H12 O4	512.139	8.025	No results	Invalid mass	No results	594372	321698	1.1966e+06	1.02122e+06	1.25868e+06	927945	364281	752619	1.28663e+06	1.00695e+06	1.13687e+06
Com_1250_pos	3-methyl-5-oxo-5-(4-toluidino)pentanoic acid	C13 H17 N O3	257.102	1.301	Invalid mass	No match	No match	3.19835e+07	3.52266e+07	1.40661e+07	1.32933e+07	4.26196e+06	5.76465e+06	2.17089e+07	1.7776e+07	1.07988e+07	1.62269e+07	1.28779e+07
Com_4029_pos	Levalbuterol	C13 H21 N O3	221.139	10.318	Invalid mass	No results	No results	4.1773e+06	5.57316e+06	4.01643e+06	4.55142e+06	3.86034e+06	2.85726e+06	2.82024e+06	3.41499e+06	2.34822e+06	2.98246e+06	3.06862e+06
Com_1748_pos	5α-Dihydrotestosterone	C19 H30 O2	290.224	14.135	Full match	No results	No results	668893	477246	1.6115e+07	1.46899e+07	1.39554e+06	1.45559e+06	319985	598930	3.64263e+06	4.11239e+06	3.09297e+06
Com_4743_pos	17β-Hydroxy-androstano[3,2-c]isoxazole	C20 H29 N O2	315.217	14.41	Invalid mass	No results	No results	1.36408e+06	1.17497e+06	3.03452e+06	2.13196e+06	3.90207e+06	3.04975e+06	748671	2.0173e+06	3.37928e+06	2.34553e+06	1.9637e+06
Com_2638_pos	Ritalinic acid	C13 H17 N O2	219.123	10.28	Invalid mass	No results	No results	8.91842e+06	1.20724e+07	8.23475e+06	9.16852e+06	6.86476e+06	6.56833e+06	5.11063e+06	6.89561e+06	6.57838e+06	7.95104e+06	6.97862e+06
Com_7695_pos	3,4,5-trihydroxy-6-methyloxan-2-yl 2-(methylamino)benzoate	C14 H19 N O6	315.131	1.502	Invalid mass	No results	No results	1.34155e+06	1.63244e+06	1.19024e+06	595104	1.2449e+06	909269	851130	846235	392336	739474	576392
Com_3925_pos	β-Lonone	C13 H20 O	192.151	9.208	No results	No results	Full match	389118	399499	3.09291e+06	2.92557e+06	5.3514e+06	4.97894e+06	588215	918356	2.16613e+06	1.90992e+06	1.28151e+06
Com_984_pos	L-serine	C3 H7 N O3	105.043	1.28	No results	No results	Full match	4.44966e+07	4.72179e+07	9.62524e+06	1.09704e+07	2.65564e+06	4.3172e+06	2.6647e+07	2.23148e+07	6.6238e+06	6.20257e+06	5.90849e+06
Com_5566_pos	5,7-dihydroxy-3-(4-hydroxyphenyl)-4H-chromen-4-one	C15 H10 O5	270.052	6.359	Full match	Partial match	Full match	676418	616270	2.51699e+06	2.01019e+06	2.46277e+06	2.74504e+06	288287	739820	1.33687e+06	1.59163e+06	1.05986e+06
Com_1091_pos	N-(9-oxodecyl)acetamide	C12 H23 N O2	213.172	13.628	Full match	No results	No results	2.56033e+07	1.95994e+07	2.97856e+07	2.67486e+07	2.69164e+07	2.04705e+07	1.77964e+07	1.87472e+07	1.87471e+07	2.58995e+07	2.05904e+07
Com_5947_pos	Dihydrojasmone	C11 H18 O	166.136	12.371	No results	No results	Full match	2.02073e+06	2.30052e+06	1.12437e+06	1.71687e+06	2.51851e+06	1.2516e+06	1.93113e+06	1.83891e+06	1.37428e+06	1.64472e+06	1.26951e+06
Com_2599_pos	Pheophorbide A	C35 H36 N4 O5	592.268	15.383	No results	No results	Full match	2.81328e+06	1.2181e+06	7.18577e+06	6.91082e+06	3.00161e+06	3.1484e+06	1.19756e+07	1.92266e+06	5.76027e+06	4.26764e+06	4.90949e+06
Com_3566_pos	Reynoutrin	C20 H18 O11	456.071	8.164	Invalid mass	No results	No results	2.26211e+06	2.39348e+06	4.72751e+06	3.82815e+06	6.31918e+06	6.77657e+06	3.06687e+06	3.3887e+06	5.74649e+06	4.41873e+06	2.86501e+06
Com_6201_pos	Periplocoside	C36 H56 O13	696.369	12.966	No results	No results	Full match	612814	395549	1.9981e+06	1.35254e+06	528939	525940	511323	545844	497276	971835	865591
Com_6966_pos	Isoeugenyl acetate	C12 H14 O3	206.094	10.199	Full match	Partial match	No results	554924	421322	1.5362e+06	1.29625e+06	805890	1.34304e+06	525856	529210	599630	957995	536645
Com_254_pos	DL-Carnitine	C7 H15 N O3	161.105	1.285	Full match	Full match	No results	2.54336e+08	2.51245e+08	9.35107e+06	1.08645e+07	3.65427e+07	2.44992e+07	2.64379e+08	223429965	9.34776e+07	1.12402e+08	9.74071e+07
Com_4231_pos	Ciprostene	C22 H36 O4	381.287	13.375	Invalid mass	No results	No results	2.99398e+06	2.89067e+06	4.05602e+06	3.25478e+06	2.26099e+06	1.84555e+06	3.46125e+06	3.52138e+06	1.93185e+06	2.83354e+06	2.84017e+06
Com_3645_pos	N'-Feruloyl putrescine	C14 H20 N2 O3	264.147	7.821	No results	No results	Full match	7.47755e+06	3.63309e+06	1.12176e+06	1.81033e+06	2.74713e+06	2.41802e+06	2.28314e+06	1.15062e+06	1.20755e+06	1.83289e+06	1.60428e+06
Com_62_pos	Gamma-Aminobutyric acid	C4 H9 N O2	103.064	1.296	No results	Full match	Full match	1157278054	1168989446	2.07612e+08	2.88866e+08	1.26948e+08	2.12878e+08	1219265017	1038956350	4.62321e+08	6.13667e+08	5.53821e+08
Com_860_pos	Testosterone undecanoate	C30 H48 O3	456.36	13.923	Full match	Partial match	Full match	308103	184826	3.98692e+07	3.88508e+07	2.88583e+07	2.69551e+07	771120	1.28297e+06	1.53528e+07	1.90373e+07	1.44098e+07
Com_374_pos	(2,6-dimethylmorpholino)(1-methyl-5-nitro-1H-pyrazol-4-yl)methanone	C11 H16 N4 O4	290.097	1.783	Invalid mass	No results	No results	986215	4.95208e+06	8.60018e+07	3.16585e+07	1.43748e+08	103412818	7.83129e+06	1.11311e+07	2.92885e+07	5.02187e+07	3.28818e+07
Com_872_pos	(-)-Caryophyllene oxide	C15 H24 O	220.182	14.751	Full match	No results	No results	2.74638e+07	2.54938e+07	3.91114e+07	3.97218e+07	4.27239e+07	4.18004e+07	3.12188e+07	3.05019e+07	2.90701e+07	3.02876e+07	2.40841e+07
Com_1417_pos	Syringic acid	C9 H10 O5	198.052	1.3	Full match	Full match	Full match	24249027	2.41579e+07	1.9193e+07	2.14493e+07	2.36552e+07	2.30281e+07	2.31233e+07	1.97623e+07	1.5332e+07	1.27602e+07	1.98071e+07
Com_4324_pos	Obscurolide A1	C15 H17 N O5	323.139	12.891	Invalid mass	No results	No results	749961	1.22011e+06	3.82976e+06	4.0193e+06	2.13146e+06	1.52525e+06	154689	188200	1.20942e+06	1.28659e+06	995755
Com_270_pos	Abscisic acid glucose ester (ABA-GE)	C21 H30 O9	426.188	9.217	No results	No results	Full match	5.92356e+07	6.02179e+07	1.70436e+08	1.94187e+08	2.56029e+07	5.94021e+07	6.2832e+07	7.22411e+07	1.33121e+08	242874406	1.49967e+08
Com_617_pos	Quinic acid	C7 H12 O6	192.063	1.448	No results	No results	Full match	4.10535e+07	4.20329e+07	4.87803e+07	3.53902e+07	4.80678e+07	8.10289e+07	4.74925e+07	4.28123e+07	3.7354e+07	2.83741e+07	3.13233e+07
Com_2528_pos	2-chloro-4-(dimethylamino)benzaldehyde 1-(2-quinoxalinyl)hydrazone	C17 H16 Cl N5	303.131	7.431	Invalid mass	No results	No results	913964	1.42667e+06	9.51193e+06	5.35045e+06	6.59476e+06	4.83691e+06	1.20904e+06	1.75664e+06	3.3439e+06	6.08081e+06	4.03244e+06
Com_8419_pos	Tricin 4'-O-(β-guaiacylglyceryl) ether	C27 H26 O11	526.145	9.974	No results	No results	Full match	48651.8	80934.6	259803	288347	1.06152e+06	537726	67050	99226.1	229500	301708	215556
Com_6415_pos	Linderalactone	C15 H16 O3	262.12	8.048	No results	Invalid mass	No results	999676	1.10296e+06	1.85286e+06	1.84312e+06	1.48468e+06	2.05115e+06	1.33149e+06	1.61388e+06	1.2158e+06	1.61372e+06	1.12662e+06
Com_2344_pos	Pachymic acid	C33 H52 O5	528.381	14.911	No results	Full match	No results	987632	922695	1.06124e+07	7.87491e+06	2.68598e+06	2.66071e+06	875137	1.95779e+06	2.66186e+06	3.82827e+06	3.22587e+06
Com_996_pos	Oleanolic acid	C30 H48 O3	456.36	14.51	Full match	No results	Full match	1.076e+06	1.21754e+06	3.3092e+07	2.91462e+07	3.49108e+07	2.38028e+07	2.44653e+06	3.95737e+06	1.71556e+07	1.64451e+07	1.57509e+07
Com_8616_pos	18-Nor-4,15-dihydroxyabieta-8,11,13-trien-7-one	C19 H26 O3	302.187	13.292	No results	No results	Full match	152605	178805	764530	869121	112770	249749	186297	155199	228181	296597	244439
Com_1292_pos	4-[(dimethylamino)methylene]-5-phenyl-2,4-dihydro-3H-pyrazol-3-one	C12 H13 N3 O	215.106	7.911	Full match	No results	No results	2.22788e+07	2.48826e+07	2.33052e+07	2.456e+07	1.42616e+07	1.99325e+07	4.55657e+06	4.18813e+06	1.50935e+07	1.85154e+07	1.53436e+07
Com_1052_pos	Acetophenone	C8 H8 O	120.058	12.127	Full match	Full match	No results	4.18472e+07	4.19681e+07	2.8466e+07	2.88153e+07	3.52022e+07	3.79764e+07	4.07113e+07	3.34786e+07	3.27197e+07	4.1511e+07	3.33426e+07
Com_1462_pos	AL 8810 Methyl ester	C25 H33 F O4	416.24	10.531	Invalid mass	No results	No match	2.40108e+06	3.34824e+06	2.01154e+07	1.72477e+07	1.2768e+07	1.13826e+07	3.29509e+06	4.72354e+06	8.17669e+06	9.65409e+06	9.21678e+06
Com_7128_pos	N-{2-[(4-amino-5-cyano-2-pyrimidinyl)sulfanyl]acetyl}-N'-phenylurea	C14 H12 N6 O2 S	328.076	5.794	Invalid mass	No results	No results	1.22465e+06	1.30914e+06	968267	831340	1.68234e+06	862233	640180	797137	661132	780472	942106
Com_5967_pos	Isopimpinellin	C13 H10 O5	246.052	13.23	No results	No results	Full match	1.62165e+06	1.34407e+06	2.16e+06	761589	1.13698e+06	1.44209e+06	1.03823e+06	1.38853e+06	1.19657e+06	1.07343e+06	1.12419e+06
Com_1538_pos	methyl 4-methyl-2-oxo-2H-pyran-6-carboxylate	C8 H8 O4	168.042	1.291	Full match	Full match	Full match	2.26797e+07	2.32361e+07	1.88919e+07	1.36323e+07	1.27086e+07	1.99008e+07	2.30655e+07	1.83009e+07	14304179	1.53334e+07	1.76916e+07
Com_3333_pos	Indole-3-lactic acid	C11 H11 N O3	205.073	9.022	Full match	Full match	Full match	8.2407e+06	8.58482e+06	3.78365e+06	4.01332e+06	4.42354e+06	3.97869e+06	2.43066e+06	2.61847e+06	3.31752e+06	4.39663e+06	3.01755e+06
Com_555_pos	Indole	C8 H7 N	117.058	6.48	Full match	No results	Full match	4.01551e+07	3.76007e+07	5.22953e+07	7.1896e+07	4.88089e+07	4.81773e+07	2.01751e+07	2.5054e+07	4.24773e+07	5.44313e+07	5.14406e+07
Com_8146_pos	1,7-bis(3,4-dihydroxyphenyl)heptan-3-one	C19 H22 O5	347.173	9.687	Invalid mass	No results	No results	416441	649253	1.01755e+06	902825	1.0953e+06	371630	467857	778811	942818	1.21864e+06	945174
Com_7507_pos	Selgin 5-O-hexoside	C22 H22 O12	478.11	10.283	No results	No results	Full match	125633	119307	1.27665e+06	135514	121299	146818	112000	114362	98173.3	139216	82761.2
Com_2620_pos	N6,N6,N6-Trimethyl-L-lysine	C9 H20 N2 O2	188.152	1.183	Full match	Full match	No results	8.69348e+06	8.83037e+06	9.04325e+06	8.55698e+06	4.67648e+06	3.14245e+06	6.47346e+06	6.10601e+06	5.63101e+06	6.04752e+06	4.81723e+06
Com_577_pos	Glucose 1-phosphate	C6 H13 O9 P	260.029	1.458	Full match	Full match	Full match	4.41821e+07	3.79566e+07	6.39297e+07	4.0472e+07	7.4387e+07	8.73865e+07	5.42819e+07	7.01681e+07	3.32376e+07	6.31812e+07	4.17984e+07
Com_4458_pos	Syringetin	C17 H14 O8	346.068	9.125	No results	No results	Full match	97118.6	87537.3	3.55515e+06	3.83064e+06	2.32283e+06	2.80165e+06	73987	130035	2.0267e+06	1.84868e+06	1.73218e+06
Com_1382_pos	7-hydroxy-4-[(2-pyridylthio)methyl]-2H-chromen-2-one	C15 H11 N O3 S	285.045	1.98	Full match	No results	No results	9.95253e+06	8.15546e+06	2.14349e+07	1.20842e+07	1.43169e+07	5.74036e+06	6.04748e+06	1.52147e+07	5.61895e+06	9.53527e+06	6.64394e+06
Com_169_pos	Kaempferol	C15 H10 O6	286.047	9.521	Full match	Full match	Full match	294999	275720	3.48487e+08	1.92372e+08	1.53964e+08	5.63759e+07	377902	286346	9.96429e+07	1.06663e+08	1.36377e+08
Com_1215_pos	Skatole	C9 H9 N	131.073	6.613	Full match	No results	No results	1.14075e+07	2.02931e+07	1.99014e+07	2.66112e+07	1.96487e+07	1.72294e+07	6.80641e+06	8.41385e+06	1.35909e+07	1.8819e+07	1.4476e+07
Com_2586_pos	1-(4-bromophenyl)-2-phenylethan-1-one	C14 H11 Br O	201.136	9.881	Invalid mass	No results	No results	7.91373e+06	7.88597e+06	4.79733e+06	6.70522e+06	1.07193e+07	3.66861e+06	7.16247e+06	6.30598e+06	5.2618e+06	6.11899e+06	4.91102e+06
Com_8588_pos	methyl 6-{[4-(trifluoromethyl)anilino]carbonyl}nicotinate	C15 H11 F3 N2 O3	306.055	12.204	Invalid mass	No results	No results	124647	118242	683756	681051	989993	803127	116761	140807	507134	690509	412798
Com_4078_pos	trans-Cinnamaldehyde	C9 H8 O	132.057	7.925	Full match	Full match	Full match	2.0417e+06	2.27334e+06	4.34251e+06	4.1198e+06	3.45671e+06	4.41548e+06	2.17749e+06	2.41548e+06	1.93217e+06	3.22471e+06	2.51328e+06
Com_3483_pos	3-hydroxy-3-methylpentanedioic acid	C6 H10 O5	184.034	1.786	Invalid mass	No results	No results	1.60867e+06	1.40394e+06	1.19776e+06	964362	1.28828e+06	7.43524e+06	74561.7	1.27164e+06	920352	1.30694e+06	895235
Com_1000_pos	2-Picolinic Acid	C6 H5 N O2	123.032	1.356	No results	No results	Full match	2.97929e+07	2.36403e+07	2.2407e+07	3.40088e+07	2.22955e+07	2.06158e+07	3.00725e+07	2.64118e+07	1.3313e+07	1.81523e+07	2.08821e+07
Com_7079_pos	5,6,7-trihydroxy-2-(4-methoxyphenyl)-4H-chromen-4-one	C16 H12 O6	300.063	11.185	Full match	Partial match	Full match	322448	247330	310872	276157	395335	684579	435705	1.87278e+06	347022	464517	363730
Com_6384_pos	Asperosaponin Ⅵ	C47 H76 O18	928.499	14.363	No results	No results	Full match	2.65914e+06	2.24696e+06	573431	575203	643129	1.18163e+06	1.04199e+06	740186	637146	674313	579678
Com_3697_pos	(S)-Equol	C15 H14 O3	242.094	10.828	Full match	Full match	No results	151249	186673	5.13084e+06	2.79707e+06	518452	1.49582e+06	166277	164076	971611	852302	966054
Com_5085_pos	Zerumbone	C15 H22 O	218.167	14.913	Full match	Partial match	Full match	696990	562690	2.20799e+06	2.25684e+06	3.45333e+06	2.44287e+06	1.24088e+06	1.5068e+06	1.96333e+06	2.11571e+06	1.48956e+06
Com_1969_pos	Adenosine	C10 H13 N5 O4	267.095	1.325	Invalid mass	Invalid mass	No results	1.81492e+07	1.89861e+07	9.12718e+06	7.45861e+06	7.81902e+06	7.3906e+06	1.24369e+07	1.28132e+07	7.01577e+06	7.30294e+06	5.78821e+06
Com_8856_pos	beta-D-glucopyranoside	C23 H22 O10	458.121	9.049	Full match	No results	Full match	92934.1	87716.5	771450	526805	735631	691094	92387.5	71985.2	399072	498513	286252
Com_767_pos	L-Threonine	C4 H9 N O3	102.032	1.288	Invalid mass	Invalid mass	No results	6.5267e+07	5.312e+07	3.19315e+07	3.83036e+07	1.87168e+07	4.0837e+07	3.79312e+07	3.28381e+07	2.42116e+07	2.95648e+07	3.07508e+07
Com_5385_pos	CYM-5520	C21 H19 N3 O2	345.141	7.292	Invalid mass	No results	No results	702562	640979	2.67984e+06	2.30756e+06	2.52692e+06	2.82844e+06	850419	819106	2.46213e+06	2.12515e+06	1.31883e+06
Com_1536_pos	Senecionine	C18 H25 N O5	335.175	14.765	Invalid mass	No results	No results	1.70078e+07	1.79467e+07	1.48708e+07	1.53539e+07	2.19286e+07	1.8412e+07	2.37209e+07	2.18556e+07	1.79283e+07	1.66882e+07	1.48817e+07
Com_4033_pos	ethyl 4-amino-2-(methylsulfanyl)-1,3-thiazole-5-carboxylate	C7 H10 N2 O2 S2	218.019	13.229	Full match	No results	No results	22336.7	548438	4.42e+06	408702	691280	796567	547583	550439	706658	596827	486117
Com_525_pos	4-Hydroxybenzaldehyde	C7 H6 O2	122.037	1.412	Full match	Full match	Full match	5.24861e+07	6.80447e+07	4.86948e+07	4.41962e+07	8.86466e+07	5.18089e+07	7.96651e+07	5.01513e+07	3.3461e+07	5.42639e+07	28907186
Com_5521_pos	Pleuromutilin	C22 H34 O5	416.202	9.787	Invalid mass	No results	No results	102205	106653	1.69512e+06	2.63368e+06	2.0492e+06	794710	88400.7	128328	695068	1.012e+06	554308
Com_5391_pos	(1E)-5-hydroxy-1,7-diphenylhept-1-en-3-one	C19 H20 O2	302.133	8.902	Invalid mass	No results	No results	295609	365406	506468	456004	3.10494e+06	2.35251e+06	157355	497689	962201	1.03805e+06	597025
Com_319_pos	2-{1-[2-(1-benzothiophen-5-ylamino)-2-oxoethyl]cyclohexyl}acetic acid	C18 H21 N O3 S	331.126	1.358	Full match	No results	No match	3.96988e+07	4.3017e+07	1.54006e+08	9.54971e+07	1.76995e+08	197319310	4.56832e+07	5.64791e+07	9.23164e+07	1.06747e+08	8.47758e+07
Com_5397_pos	N-[3-(2-methyl-4-pyrimidinyl)phenyl]-1,3-benzothiazole-2-carboxamide	C19 H14 N4 O S	346.087	6.736	Invalid mass	No results	No results	332997	367188	206739	22569.4	3.09973e+06	155115	110238	144258	120797	189083	226516
Com_2105_pos	4-{3-[(3,4-dihydroxyphenyl)methyl]-2-methylbutyl}benzene-1,2-diol	C18 H22 O4	324.131	4.761	Invalid mass	No results	No results	1.17886e+06	1.97001e+06	1.24483e+07	8.9679e+06	3.06517e+06	3.62452e+06	1.13749e+06	1.84984e+06	2.94584e+06	3.25309e+06	3.6958e+06
Com_5432_pos	Debromohymenialdisine	C11 H11 N5 O2	267.072	6.832	Invalid mass	No results	No results	3.74024e+06	3.49025e+06	520960	598956	488280	578329	2.72639e+06	3.07395e+06	922370	1.892e+06	1.42564e+06
Com_8688_pos	7-Demethylsuberosin	C14 H14 O3	230.094	8.163	No results	No results	Full match	260741	176850	826746	430922	824743	833178	182610	301081	379676	430510	295787
Com_136_pos	Pyroglutamic acid	C5 H7 N O3	129.043	1.396	No results	Full match	Full match	5.90262e+08	4.3081e+08	1.86177e+08	3.36168e+08	1.65076e+08	227471387	1.74112e+08	2.0439e+08	271909293	2.92622e+08	2.18424e+08
Com_129_pos	D-Pyrrolidine-2-Carboxylic Acid	C5 H9 N O2	115.063	1.946	No results	No results	Full match	4.19257e+08	355919200	2.02673e+08	3.27368e+08	111204703	1.03639e+08	2.83671e+08	5.88457e+08	196526013	2.57823e+08	2.3054e+08
Com_5589_pos	(12Z)-9,10,11-trihydroxyoctadec-12-enoic acid	C18 H34 O5	352.222	11.776	Invalid mass	No results	No results	365993	445325	2.49911e+06	2.21331e+06	906284	1.00796e+06	478128	414456	989002	898146	746120
Com_6857_pos	10-Formyl-THF	C20 H23 N7 O7	473.165	6.306	No results	No results	Full match	1.00821e+06	1.08037e+06	1.59644e+06	1.63582e+06	1.05015e+06	1.28641e+06	723085	902012	954694	1.51498e+06	1.01958e+06
Com_4728_pos	γ-Glu-Leu	C11 H20 N2 O5	260.138	12.903	No results	No results	Full match	98684.5	100735	3.37747e+06	2.9313e+06	188964	242454	105596	96721	786698	984795	609158
Com_3033_pos	Artemtherin +Na	C16 H26 O5	298.177	10.674	No results	No results	Full match	274991	325755	7.16294e+06	5.695e+06	850378	1.08731e+06	271920	256633	1.2545e+06	1.7643e+06	865746
Com_1206_pos	Camphor	C10 H16 O	152.12	15.056	No results	Full match	Full match	2.54661e+07	1.7967e+07	1.92997e+07	2.30881e+07	2.0977e+07	2.04612e+07	3.41206e+07	2.78139e+07	2.13829e+07	2.07742e+07	2.15155e+07
Com_5909_pos	Aloesin	C19 H22 O9	376.113	9.226	Invalid mass	No results	No results	345853	382614	1.45567e+06	1.79869e+06	2.56753e+06	2.85517e+06	316453	352319	1.22437e+06	1.67121e+06	989007
Com_7158_pos	Tianshic acid	C18 H37 N O5	347.267	12.195	No results	No results	Full match	2.03925e+06	1.6302e+06	428956	469009	447009	594886	1.06783e+06	1.07884e+06	1.06088e+06	1.18815e+06	817678
Com_6463_pos	N-[(Tert-butoxy)carbonyl]-L-tryptophan	C16 H20 N2 O4	304.141	9.43	No results	No results	Full match	460139	595501	1.64304e+06	1.87786e+06	1.77938e+06	1.03523e+06	670705	891331	1.15517e+06	1.60755e+06	1.05101e+06
Com_1011_pos	N,N-dimethyl-5-nitro-6-[3-(trifluoromethyl)phenoxy]pyrimidin-4-amine	C13 H11 F3 N4 O3	328.076	1.823	Invalid mass	No results	No results	2.92867e+06	1.3543e+07	4.92895e+06	4.70694e+06	3.45041e+06	4.29698e+07	1.99431e+06	3.93776e+06	1.58528e+06	2.23086e+06	2.61957e+06
Com_4618_pos	Coniferyl Alcohol	C10 H12 O3	180.078	9.305	No results	No results	Full match	1.26072e+06	1.27632e+06	1.15844e+06	3.63177e+06	1.26748e+06	968459	910866	926995	1.0449e+06	1.3237e+06	848931
Com_6266_pos	2-(14,15-Epoxyeicosatrienoyl) glycerol	C23 H38 O5	394.269	13.787	Invalid mass	No results	No results	309590	295401	673786	618008	2.27044e+06	1.89419e+06	251390	318373	1.0186e+06	989336	754718
Com_2767_pos	Polypodine B	C27 H44 O8	496.303	14.192	No results	No results	Full match	1.32947e+06	1.42623e+06	7.28397e+06	8.53005e+06	1.33866e+06	1.46277e+06	958061	1.57948e+06	2.79718e+06	4.3937e+06	2.89696e+06
Com_2802_pos	2-deoxyglucose-6-phosphate	C6 H13 O8 P	244.034	1.278	No results	No results	Full match	833801	782010	5.69181e+06	2.73459e+06	7.64453e+06	1.06963e+07	856528	1.82455e+06	2.96323e+06	3.42207e+06	2.05498e+06
Com_814_pos	Procyanidin B1	C30 H26 O12	578.142	7.495	No results	Full match	Full match	938508	1.2041e+06	3.94266e+07	4.40113e+07	3.15264e+07	40420637	1.4018e+06	2.79928e+06	2.1314e+07	2.62348e+07	2.12407e+07
Com_8203_pos	8-Hydroxyguanosine	C10 H13 N5 O6	299.088	8.09	No results	No results	Full match	608291	569389	996335	990116	915164	776978	484691	633297	1.33096e+06	911460	635523
Com_4480_pos	Cinnamal	C9 H8 O	132.057	12.745	No results	No results	Full match	5.03592e+06	4.47668e+06	3.20985e+06	3.41752e+06	4.10721e+06	4.85895e+06	4.11911e+06	2.94985e+06	2.84024e+06	3.83506e+06	3.26496e+06
Com_8683_pos	4'-O-Methylbroussochalcone B	C21 H22 O4	338.15	8.39	No results	No results	Full match	214810	187171	119017	225253	779144	1.09026e+06	165554	136709	621549	696929	409744
Com_10593_pos	Epigoitrin	C5 H7 N O S	129.027	1.187	No results	Invalid mass	No results	89644.4	21211.7	258215	60012.8	70291.4	36106.7	16914.3	133830	67469.1	64748.6	58054.7
Com_3713_pos	5-benzyl-4-hydroxy-6H-pyrido[3,2,1-jk]carbazol-6-one	C22 H15 N O2	325.113	7.43	Invalid mass	No results	No results	1.22622e+06	1.49106e+06	5.09743e+06	3.29599e+06	4.43939e+06	2.89871e+06	1.71028e+06	2.37089e+06	4.05955e+06	4.1253e+06	3.45362e+06
Com_1774_pos	gamma-Glutamylleucine	C11 H20 N2 O5	260.137	7.595	No results	Full match	Full match	8.94921e+06	7.21006e+06	1.29929e+07	1.63014e+07	7.28668e+06	8.35348e+06	2.72381e+06	3.6504e+06	5.73047e+06	8.06613e+06	7.40447e+06
Com_4968_pos	Orotidine	C10 H12 N2 O8	288.06	1.273	No results	No results	Full match	995817	680767	2.20653e+06	866009	2.31527e+06	4.0902e+06	645536	593219	1.24851e+06	938444	1.1535e+06
Com_3032_pos	3-ethyl-4-hydroxy-1-methyl-1,2-dihydroquinolin-2-one	C12 H13 N O2	203.097	10.096	Invalid mass	No results	No results	1.96997e+06	1.17941e+06	2.25158e+06	2.85048e+06	8.3209e+06	8.43438e+06	2.17865e+06	3.19438e+06	2.59721e+06	3.73325e+06	2.62318e+06
Com_5959_pos	Phe-Phe	C18 H20 N2 O3	312.146	9.064	No results	No results	Full match	3.06825e+06	1.90443e+06	446045	365239	310219	319082	473566	583503	972950	943887	659061
Com_4931_pos	Indole-3-acetamide	C10 H10 N2 O	174.079	6.619	No results	No results	Full match	2.65358e+06	2.825e+06	2.49052e+06	3.24114e+06	2.61115e+06	2.79918e+06	1.64751e+06	2.04221e+06	2.29131e+06	2.49953e+06	1.55537e+06
Com_1383_pos	Aflatoxin G1	C17 H12 O7	328.055	5.652	Invalid mass	No results	No results	3.44271e+06	2.96833e+06	1.3677e+07	1.48735e+07	2.48438e+07	2.36275e+07	4.94962e+06	8.49966e+06	1.22911e+07	9.62967e+06	1.27506e+07
Com_1134_pos	Acetaminophen	C8 H9 N O2	151.063	1.955	No results	No results	Full match	4.00997e+07	2.56316e+07	1.29193e+07	1.13815e+07	1.35544e+07	1.34138e+07	1.78044e+07	2.15124e+07	1.02513e+07	9.4464e+06	1.47537e+07
Com_2128_pos	2-Arachidonoyl glycerol	C23 H38 O4	360.263	15.103	Invalid mass	No results	No results	1.59514e+06	1.35484e+06	1.22117e+07	6.20754e+06	7.19423e+06	1.06149e+07	2.14936e+06	1.94734e+06	5.71693e+06	6.02439e+06	3.6362e+06
Com_596_pos	Prunin	C21 H22 O10	434.121	9.639	Full match	Partial match	Full match	745003	625268	5.72386e+07	6.21618e+07	7.46433e+07	2.68103e+07	4.25204e+06	6.25966e+06	7.67905e+07	7.02724e+07	5.02257e+07
Com_6738_pos	Harmine	C13 H12 N2 O	212.094	11.265	No results	No results	Full match	235282	225441	1.57663e+06	1.71855e+06	242975	222395	233318	220919	456526	516596	464378
Com_6517_pos	Echinocystic acid	C30 H48 O4	472.355	13.407	No results	Full match	Full match	142140	146781	1.79258e+06	1.40179e+06	1.38401e+06	1.25864e+06	114609	124953	845293	1.05102e+06	810555
Com_8455_pos	3-hydroxy-1,5-diphenylpentan-1-one	C17 H18 O2	276.109	7.207	Invalid mass	No results	No results	353460	368199	903324	448609	432296	412603	630338	429588	313144	294923	350551
Com_6115_pos	Galangin	C15 H10 O5	270.052	10.476	Full match	Full match	Full match	679557	541200	1.9739e+06	2.11992e+06	1.71585e+06	1.46924e+06	627962	585757	877768	1.06256e+06	1.04213e+06
Com_5275_pos	Sanggenone H	C20 H18 O6	354.109	9.702	No results	No results	Full match	272854	291731	2.7977e+06	1.50342e+06	669534	504404	208286	214963	988360	1.56107e+06	964854
Com_1631_pos	5'-S-Methyl-5'-thioadenosine	C11 H15 N5 O3 S	297.089	6.818	Full match	Full match	Full match	3.64835e+06	7.84073e+06	6.87692e+06	7.13318e+06	1.78328e+07	1.75196e+07	2.03995e+07	2.22763e+07	1.02977e+07	1.23593e+07	1.07715e+07
Com_7685_pos	DAG (18:2/18:3)	C39 H66 O5	631.517	16.108	No results	Invalid mass	No results	200863	311972	175311	104622	735900	94347.6	1.56843e+06	963571	121150	169967	244454
Com_469_pos	Avicularin	C20 H18 O11	434.084	9.307	Full match	No results	Full match	733733	541479	9.17811e+07	8.17707e+07	7.21216e+07	2.41983e+07	1.01343e+06	1.30221e+06	4.65364e+07	5.73622e+07	4.36188e+07
Com_2291_pos	Sedanolide	C12 H18 O2	194.13	13.479	Full match	No results	Full match	4.07857e+06	3.85969e+06	1.10238e+07	9.62055e+06	4.3774e+06	4.74108e+06	2.79325e+06	3.08392e+06	3.77577e+06	5.17836e+06	3.87115e+06
Com_1863_pos	Phellamurin	C26 H30 O11	518.176	10.237	Invalid mass	No results	No results	261329	335831	1.44802e+07	1.51713e+07	520569	369408	119845	124693	5.0448e+06	5.9993e+06	5.13078e+06
Com_3102_pos	2'-deoxyuridine	C9 H12 N2 O5	228.074	1.345	No results	No results	Full match	5.04554e+06	4.12988e+06	6.857e+06	5.11908e+06	6.6798e+06	7.02352e+06	5.38697e+06	5.75033e+06	5.67812e+06	5.78971e+06	4.13389e+06
Com_4856_pos	Ziyuglycoside I	C41 H66 O13	766.447	14.548	No results	No results	Full match	4.46499e+06	2.98295e+06	2.5436e+06	1.77088e+06	3.5369e+06	4.2444e+06	1.40321e+06	1.82099e+06	1.83299e+06	3.34894e+06	2.02286e+06
Com_3055_pos	Cytidine	C9 H13 N3 O5	243.084	1.344	No results	No results	Full match	5.33984e+06	6.41765e+06	7.06173e+06	4.19221e+06	2.88219e+06	3.45841e+06	5.66767e+06	5.38374e+06	5.58361e+06	5.09447e+06	6.38237e+06
Com_7523_pos	4,5-Dicaffeoylquinic acid	C25 H24 O12	498.116	8.782	Invalid mass	No results	No results	383310	405623	602803	727949	1.19513e+06	1.67201e+06	979044	1.14004e+06	735960	1.17245e+06	745888
Com_26_pos	Indole-3-acrylic acid	C11 H9 N O2	187.063	6.611	Full match	No results	Full match	1056946439	8.46182e+08	2261465869	1948198011	1385474190	1371700720	5.13585e+08	6.06143e+08	1251988776	1676642255	1154995804
Com_143_pos	4-Hydroxyisoleucine	C6 H13 N O3	147.089	1.391	No results	Full match	No results	1.4745e+08	1.83999e+08	1.47189e+08	103822456	6.22545e+07	7.07531e+07	5.03786e+08	2.0851e+08	1.6524e+08	196646865	1.62779e+08
Com_3968_pos	6,7-Dimethoxy-2-oxo-2H-chromen-8-yl β-D-glucopyranoside	C17 H20 O10	384.102	6.403	Invalid mass	No results	No results	478702	663983	4.54157e+06	3.62135e+06	2.11588e+06	2.05898e+06	447181	624439	1.30084e+06	1.40377e+06	1.47312e+06
Com_9129_pos	Stiripentol	C14 H18 O3	216.114	12.811	Invalid mass	No results	No results	135130	129862	691195	686085	662531	864467	114676	127462	438443	530621	335800
Com_2625_pos	Methyl caffeate	C10 H10 O4	194.055	8.967	Invalid mass	Invalid mass	No results	4.49923e+06	3.73843e+06	77925.4	75892.1	9.36923e+06	1.18543e+07	3.28512e+06	5.11936e+06	5.78207e+06	6.73463e+06	4.15968e+06
Com_6127_pos	1-Linoleoyl-Rac-Glycerol	C21 H38 O4	354.276	13.779	No results	No results	Full match	434873	361364	1.09891e+06	774864	2.38172e+06	1.92992e+06	299729	412793	802411	1.20549e+06	839562
Com_1654_pos	N-Acetylneuraminic acid	C11 H19 N O9	309.105	1.32	Full match	Full match	Full match	2.44736e+07	1.81144e+07	1.29842e+07	1.19728e+07	1.57698e+07	1.02728e+07	2.21705e+07	1.7885e+07	1.47493e+07	1.61268e+07	1.25102e+07
Com_5101_pos	2-oxo-2H-chromene-3-carboxylic acid	C10 H6 O4	190.026	7.758	Full match	No results	No results	787048	744010	2.96164e+06	2.76965e+06	2.39494e+06	2.93409e+06	690805	787282	1.02052e+06	1.60155e+06	1.53847e+06
Com_710_pos	D-(+)-Camphor	C10 H16 O	152.12	14.755	Full match	Full match	Full match	6.06587e+07	5.36009e+07	5.04065e+07	4.94534e+07	5.47401e+07	5.30591e+07	5.91973e+07	6.09661e+07	3.97622e+07	3.61879e+07	4.58623e+07
Com_4874_pos	Artemisinin	C15 H22 O5	282.146	9.698	No results	No results	Full match	516036	394019	3.20614e+06	3.01056e+06	1.24555e+06	426510	404102	525507	1.58413e+06	1.54772e+06	1.13408e+06
Com_3551_pos	N-Desmethyltramadol	C15 H23 N O2	227.188	11.684	Invalid mass	No results	No results	5.89063e+06	7.71624e+06	5.39009e+06	4.50555e+06	4.65026e+06	4.24981e+06	3.51676e+06	5.32533e+06	3.81878e+06	4.70095e+06	4.22152e+06
Com_6074_pos	Trifolirhizin +HCOOH	C22 H22 O10	446.121	7.76	No results	No results	Full match	148026	139256	2.08417e+06	1.6708e+06	2.38904e+06	2.20316e+06	123782	237114	1.00707e+06	1.12864e+06	1.05823e+06
Com_1199_pos	Glucosamine	C6 H13 N O5	179.079	1.249	No results	No results	Full match	3.51646e+07	3.68662e+07	1.10959e+07	8.66938e+06	2.49407e+06	3.47978e+06	1.80221e+07	1.66375e+07	1.04198e+07	1.2409e+07	1.32523e+07
Com_9311_pos	Indole-3-pyruvic acid	C11 H9 N O3	203.057	2.023	No results	No results	Full match	492172	890807	344595	269917	383221	249637	415457	627262	189173	308025	400750
Com_2665_pos	1-(2,4-difluorobenzoyl)-4-piperidinecarboxylic acid	C13 H13 F2 N O3	269.087	8.217	Full match	No results	No results	6.19011e+06	6.84644e+06	3.50388e+06	3.60286e+06	6.86037e+06	1.15774e+07	5.3622e+06	6.89829e+06	3.16231e+06	5.64215e+06	5.07704e+06
Com_843_pos	D-Desthiobiotin	C10 H18 N2 O3	214.131	1.365	No results	No results	Full match	5.3009e+07	5.70221e+07	3.72891e+07	3.59181e+07	4.74862e+07	4.75211e+07	5.24509e+07	5.10862e+07	3.55254e+07	4.27662e+07	3.49738e+07
Com_1580_pos	3-(4-fluorophenoxy)-1-(1,4-thiazinan-4-yl)propan-1-one	C13 H16 F N O2 S	269.087	8.867	Invalid mass	No results	No results	1.0962e+07	1.06865e+07	5.57015e+06	8.12505e+06	2.10824e+07	1.9647e+07	9.98536e+06	1.23584e+07	1.00217e+07	1.4261e+07	7.70989e+06
Com_1159_pos	2-Amino-1,3-octadecanediol	C18 H39 N O2	301.297	12.904	Full match	Full match	Full match	2.2278e+07	2.03203e+07	5.458e+06	7.77444e+06	1.50019e+07	1.04293e+07	3.59429e+07	2.80157e+07	1.64814e+07	2.01042e+07	1.41943e+07
Com_3340_pos	Diphenylamine	C12 H11 N	169.089	12.606	Full match	No results	No results	1.04077e+06	1.18198e+06	6.07517e+06	4.41167e+06	1.00854e+06	1.04392e+06	880933	1.27687e+06	1.269e+06	1.78398e+06	1.40579e+06
Com_2453_pos	2,6-Diaminooimelic Acid	C7 H14 N2 O4	190.095	1.339	No results	No results	Full match	1.41631e+07	1.15751e+07	9.81773e+06	9.8146e+06	7.27188e+06	6.76592e+06	8.8532e+06	6.61021e+06	7.45857e+06	9.81387e+06	7.99755e+06
Com_792_pos	Shikimic acid	C7 H10 O5	174.052	1.488	No results	No results	Full match	4.6801e+07	4.39539e+07	4.33235e+07	3.77332e+07	2.80658e+07	5.81835e+07	4.65226e+07	4.45485e+07	2.66939e+07	1.90224e+07	2.78079e+07
Com_644_pos	Roburic acid	C30 H48 O2	440.365	15.594	No results	Full match	Full match	1.65265e+06	967412	5.86588e+07	4.45583e+07	5.57975e+07	5.29735e+07	7.47188e+06	6.83702e+06	2.77738e+07	2.83814e+07	2.57869e+07
Com_2247_pos	N1-[1-(2,4-dichlorobenzoyl)-4-piperidyl]cyclohexane-1-carboxamide	C19 H24 Cl2 N2 O2	382.123	8.906	Full match	No results	No results	2.53371e+06	2.06775e+06	1.12886e+07	9.62707e+06	1.73272e+06	1.40087e+06	140505	264473	4.85032e+06	4.94418e+06	3.59241e+06
Com_1434_pos	4-(5-propyl-2-pyridyl)benzonitrile	C15 H14 N2	244.095	12.72	Invalid mass	No results	No results	2.57911e+06	2.38905e+06	987346	985570	2.39429e+07	2.0399e+07	2.52159e+06	3.32523e+06	5.81299e+06	6.98795e+06	5.39859e+06
Com_4447_pos	(2R,3S,4S,5R,6S)-2-(hydroxymethyl)-6-phenoxyoxane-3,4,5-triol	C12 H16 O6	273.117	10.253	Invalid mass	No results	No results	228382	331162	3.46184e+06	3.83794e+06	1.79779e+06	1.35527e+06	351829	189661	1.29206e+06	1.89249e+06	930948
Com_891_pos	α-Eleostearic acid	C18 H30 O2	278.224	13.649	Full match	Full match	Full match	5.39805e+07	4.06464e+07	2.6323e+07	3.28182e+07	2.06646e+07	1.95272e+07	2.36844e+07	2.71822e+07	4.70396e+07	5.58253e+07	3.05845e+07
Com_3719_pos	γ,γ-Dimethylallyl pyrophosphate	C5 H12 O7 P2	246.007	1.12	No results	No results	Full match	6.24853e+06	6.98955e+06	4.29755e+06	4.34416e+06	4.13542e+06	6.68341e+06	6.19756e+06	5.46455e+06	5.3236e+06	4.12163e+06	4.34278e+06
Com_355_pos	Nicotianamine	C12 H21 N3 O6	303.142	1.303	No results	No results	Full match	124494486	1.54191e+08	5.64427e+07	6.30626e+07	3.39758e+07	7.34949e+07	1.64544e+08	1.67703e+08	7.00254e+07	8.50617e+07	5.23467e+07
Com_785_pos	Pyridoxine	C8 H11 N O3	169.074	1.948	Full match	Full match	Full match	6.33721e+07	5.2413e+07	1.87017e+07	1.88741e+07	2.62074e+07	2.56628e+07	3.33016e+07	4.00256e+07	2.67877e+07	3.0664e+07	2.87144e+07
Com_905_pos	Targinine	C7 H16 N4 O2	188.127	1.281	No results	Full match	Full match	3.49551e+07	3.10406e+07	3.55498e+07	3.65497e+07	4.34537e+07	3.45751e+07	1.31261e+07	1.27562e+07	2.22486e+07	3.02222e+07	2.26595e+07
Com_5608_pos	Cholan-24-oic acid	C24 H40 O2	360.303	12.281	No results	No results	Full match	1.35608e+06	1.27111e+06	1.31836e+06	1.58326e+06	2.87248e+06	1.18356e+06	2.23106e+06	1.42677e+06	1.7308e+06	1.96096e+06	1.43352e+06
Com_581_pos	Benzoic acid	C7 H6 O2	122.037	2.172	No results	No results	Full match	5.35028e+07	9.2916e+07	5.54758e+07	3.55974e+07	6.79117e+07	4.57322e+07	2.83675e+07	4.59314e+07	4.77821e+07	5.20621e+07	4.79728e+07
Com_7767_pos	(4-methoxyphenyl)(4-phenyl-3-quinolinyl)methanone	C23 H17 N O2	339.129	7.282	Invalid mass	No results	No results	426238	291738	1.06862e+06	749109	1.08639e+06	1.52321e+06	601565	642763	570038	669906	684056
Com_4526_pos	indoline-2-carboxylic acid	C9 H9 N O2	163.066	1.175	Invalid mass	No results	No results	2.29412e+06	2.09367e+06	866793	1.30239e+06	4.21634e+06	3.03104e+06	2.70119e+06	2.58956e+06	2.46954e+06	2.28198e+06	1.16083e+06
Com_6300_pos	Biochanin A	C16 H12 O5	284.068	9.4	Full match	No results	Full match	1.03707e+06	684021	1.93075e+06	1.80867e+06	2.09456e+06	1.26766e+06	715264	696836	1.05747e+06	1.40142e+06	914095
Com_1866_pos	L-Citrulline	C6 H13 N3 O3	175.095	1.303	No results	No results	Full match	2.08632e+07	1.48675e+07	1.4111e+06	1.98845e+06	1.28675e+06	1.33284e+06	4.44581e+06	5.12759e+06	3.74299e+06	3.87531e+06	3.57113e+06
Com_3524_pos	Isosakuranin	C22 H24 O10	448.134	7.154	No results	Invalid mass	No results	2.22736e+06	1.78416e+06	4.17827e+06	5.72355e+06	3.01894e+06	2.93862e+06	1.09e+06	1.82253e+06	2.29187e+06	3.04644e+06	2.69362e+06
Com_8801_pos	1(2H)-Naphthalenone	C20 H22 O5	342.146	9.371	No results	No results	Full match	678233	898466	326059	391174	713995	424191	654955	1.00073e+06	646454	837546	573646
Com_25_pos	2-(2,6-dihydroxyphenyl)-3,5,7-trihydroxy-4H-chromen-4-one	C15 H10 O7	302.042	9.16	Full match	Partial match	Full match	1.29457e+07	6.58665e+06	2359309782	2069657850	1782673022	1153568384	1.58398e+07	1.69404e+07	1505978008	1738398857	1258487854
Com_3542_pos	Isoliquiritin	C21 H22 O9	418.123	6.867	No results	Invalid mass	No results	620523	467394	5.50534e+06	5.58441e+06	4.43526e+06	5.28984e+06	660783	1.03844e+06	2.73839e+06	3.94846e+06	3.29139e+06
Com_848_pos	3-(3,4,5-trimethoxyphenyl)propanoic acid	C12 H16 O5	262.079	1.655	Invalid mass	No match	No results	5.7666e+07	5.21708e+07	1.32817e+07	8.99591e+06	1.10043e+07	1.14848e+07	2.06245e+07	1.83991e+07	1.83348e+07	1.83065e+07	1.46495e+07
Com_1754_pos	Trehalose 6-phosphate	C12 H23 O14 P	422.081	1.41	No results	No results	Full match	7.01681e+06	7.99269e+06	1.39419e+07	7.97038e+06	1.86077e+07	1.90322e+07	1.10724e+07	1.12143e+07	8.01082e+06	8.1317e+06	9.07204e+06
Com_344_pos	Guvacoline	C7 H11 N O2	141.079	1.375	Full match	No results	No results	9.36326e+07	1.95856e+08	3.24863e+07	3.22201e+07	1.30347e+07	3.66e+07	1.22207e+08	5.30569e+07	6.41477e+07	5.74503e+07	4.05132e+07
Com_3293_pos	15-Deoxy-Δ12,14-prostaglandin A1	C20 H30 O3	300.208	13.521	Invalid mass	No match	No results	467084	687893	6.22306e+06	2.99312e+06	342873	476255	380035	278984	999359	1.41479e+06	904359
Com_9973_pos	Linoleic acid	C18 H32 O2	280.239	9.219	No results	No results	Full match	87165.6	64508.3	74651.2	64732.7	103691	569446	118701	96490	87883.4	76363	87182.3
Com_1606_pos	6-Methylcoumarin	C10 H8 O2	160.052	7.532	No results	No results	Full match	2.19939e+06	1.60369e+06	1.78489e+07	1.84499e+07	8.93913e+06	1.46569e+07	2.05081e+06	2.84812e+06	7.45693e+06	9.21003e+06	6.47469e+06
Com_2439_pos	3-N-butyl-4,5-dihydrophthalide	C12 H16 O2	192.115	10.682	No results	No results	Full match	3.18681e+06	2.93839e+06	1.0069e+07	8.46009e+06	3.23695e+06	3.94942e+06	3.05808e+06	3.2386e+06	3.10196e+06	3.75011e+06	2.93299e+06
Com_385_pos	L-Glutathione oxidized	C20 H32 N6 O12 S2	612.15	2.092	Full match	Full match	Full match	1.64265e+08	1.64987e+08	4.90162e+07	2.95126e+07	5.70581e+07	6.36976e+07	5.34712e+07	7.62879e+07	7.71279e+07	7.88354e+07	7.96196e+07
Com_5011_pos	trans-zeatin 9-O-glucoside	C16 H23 N5 O6	381.164	6.276	No results	No results	Full match	510051	467094	3.05268e+06	2.44995e+06	1.77086e+06	2.52159e+06	386822	777918	1.07783e+06	1.68835e+06	1.25531e+06
Com_5466_pos	Anandamide (AEA)	C22 H37 N O2	365.292	11.837	Invalid mass	No results	No results	813049	638525	2.23628e+06	2.68603e+06	1.83225e+06	2.17672e+06	562097	679943	1.25546e+06	1.22328e+06	1.16548e+06
Com_6541_pos	Demethylzeylasteral	C29 H36 O6	480.249	14.592	No results	No results	Full match	2.52552e+06	2.10103e+06	974657	1.24613e+06	1.80937e+06	1.17633e+06	2.18831e+06	1.1972e+06	1.46093e+06	928940	1.08634e+06
Com_4365_pos	Tricin 5-O-hexoside derivative	C24 H22 O14	534.1	9.841	No results	No results	Full match	252381	255775	3.85709e+06	2.62245e+06	2.87441e+06	1.41085e+06	210917	226323	1.36835e+06	1.94861e+06	1.35561e+06
Com_1124_pos	PC (16:2e/2:0)	C26 H50 N O7 P	519.332	14.456	No results	Full match	Full match	3.68024e+07	3.17531e+07	2.45758e+07	2.93566e+07	7.29466e+06	1.25024e+07	1.83798e+07	1.81619e+07	1.4454e+07	2.74768e+07	2.13411e+07
Com_17_pos	Choline	C5 H13 N O	103.1	1.258	Full match	Full match	No results	3.81616e+08	3729321059	3315216052	3348842918	2970819422	3306108970	3367069933	2863190625	3160182497	3935340191	3143813184
Com_6236_pos	ethyl 4-({[(3-morpholinopropyl)amino]carbothioyl}amino)benzoate	C17 H25 N3 O3 S	373.137	1.821	Invalid mass	No results	No results	618227	2.7799e+06	893107	473475	717111	1.46362e+06	437233	626477	278263	331201	421554
Com_412_pos	cis-4-Hydroxy-D-proline	C5 H9 N O3	131.058	1.336	Full match	Full match	Full match	1.23118e+08	1.24744e+08	1.29126e+07	1.56728e+07	1.32759e+07	1.537e+07	1.41049e+08	9.08693e+07	3.39378e+07	4.21116e+07	3.8797e+07
Com_2285_pos	Thromboxane B2	C20 H34 O6	392.216	10.597	Invalid mass	No results	No results	9.25734e+06	1.16013e+07	1.10438e+07	1.07343e+07	1.19495e+06	2.41634e+06	1.20511e+06	1.08003e+06	4.98294e+06	5.71723e+06	5.25806e+06
Com_6809_pos	Azelaic Acid	C9 H16 O4	188.105	8.086	No results	No results	Full match	699764	746755	1.62643e+06	1.43311e+06	1.03346e+06	1.36714e+06	722296	790820	673217	798818	658685
Com_8738_pos	Topotecan	C23 H23 N3 O5	421.165	9.736	No results	No results	Full match	598995	546846	809509	816403	629452	347428	405153	371826	775760	809885	561665
Com_4289_pos	Yamogenin	C27 H42 O3	414.313	13.89	No results	No results	Full match	434699	481135	3.97427e+06	3.5329e+06	4.02354e+06	3.61348e+06	412059	1.28459e+06	1.70469e+06	2.27914e+06	1.61957e+06
Com_4770_pos	N-Sinapoylputrescine	C15 H22 N2 O4	294.157	7.6	No results	No results	Full match	4.72766e+06	2.72993e+06	998883	1.04727e+06	451234	661569	1.60778e+06	1.1016e+06	1.15856e+06	1.33245e+06	1.10318e+06
Com_684_pos	2-[amino(3-chloroanilino)methylene]malononitrile	C10 H7 Cl N4	218.039	1.58	Invalid mass	No results	No results	1.4483e+07	2.13768e+07	3.63322e+07	2.75233e+07	6.21558e+07	4.65034e+07	2.73049e+07	2.53875e+07	2.12869e+07	2.78535e+07	2.15188e+07
Com_3074_pos	11-Deoxy prostaglandin F1β	C20 H36 O4	322.25	10.211	Invalid mass	No results	No results	240680	257452	6.97693e+06	5.04996e+06	3.33668e+06	4.52735e+06	329086	277999	2.8255e+06	2.32314e+06	1.92759e+06
Com_6198_pos	Trachelogenin	C21 H24 O7	388.152	9.456	No results	No results	Full match	511594	335343	2.00162e+06	1.71883e+06	1.54094e+06	1.09897e+06	295681	444304	1.04589e+06	1.27326e+06	1.13569e+06
Com_6084_pos	Quillaic acid	C30 H46 O5	486.334	13.473	No results	Full match	No results	123501	121010	2.0805e+06	1.94081e+06	1.25925e+06	1.02819e+06	184235	166927	752231	1.27862e+06	991529
Com_6418_pos	L-Homocarnosine	C10 H16 N4 O3	240.122	1.693	No results	No results	Full match	1.47851e+06	1.15234e+06	1.62127e+06	1.24446e+06	1.78626e+06	2.43436e+06	786490	983223	799499	1.04918e+06	1.06643e+06
Com_3671_pos	3-[3-(beta-D-Glucopyranosyloxy)-2-hydroxyphenyl]propanoic acid	C15 H20 O9	366.092	6.655	Invalid mass	No results	No results	598818	450809	5.12639e+06	4.8715e+06	6.02633e+06	6.21531e+06	1.10793e+06	1.16995e+06	3.01443e+06	3.62647e+06	2.75251e+06
Com_2387_pos	Sarsasapogenin	C27 H44 O3	416.328	14.164	No results	No results	Full match	374679	400772	1.03143e+07	1.02121e+07	1.03231e+07	9.30403e+06	514525	1.70243e+06	4.38057e+06	4.57495e+06	3.91954e+06
Com_970_pos	5-Methyluridine	C10 H14 N2 O6	258.084	1.334	No results	No results	Full match	4.83438e+07	3.71723e+07	1.05988e+07	9.62609e+06	4.39942e+06	3.95913e+06	7.90672e+06	7.75195e+06	1.25216e+07	1.76957e+07	8.43827e+06
Com_6708_pos	Hyperin	C21 H20 O12	464.095	7.394	No results	No results	Full match	164429	147300	1.69416e+06	1.05672e+06	639367	493371	132926	141779	445076	684508	477389
Com_6348_pos	Ligustilide	C12 H14 O2	190.099	10.47	No results	Full match	Full match	641617	651105	1.53386e+06	1.1877e+06	2.20416e+06	451495	331923	442893	659817	787537	728907
Com_5460_pos	3-(4-nitrobenzyl)-2-[(4-nitrobenzyl)thio]-3,4-dihydroquinazolin-4-one	C22 H16 N4 O5 S	448.079	10.404	Invalid mass	No results	No results	573759	392264	1.43087e+06	2.3267e+06	2.78975e+06	3.44068e+06	759618	664873	655095	1.10265e+06	742912
Com_6226_pos	Pyrrolidine	C4 H9 N	71.0734	1.064	No results	No results	Full match	2.80877e+06	1.89231e+06	773428	216191	495187	493964	793947	804486	571689	388397	421598
Com_6484_pos	2-Styryl-1,3-benzoxazole	C15 H11 N O	221.083	10.293	Full match	No results	No results	513161	692795	1.70201e+06	1.86582e+06	1.93231e+06	2.26799e+06	712244	1.03114e+06	980477	1.05039e+06	803140
Com_1722_pos	2-[(3S)-1-Benzyl-3-pyrrolidinyl]-1-methyl-1H-benzimidazole	C19 H21 N3	291.173	10.342	Full match	No results	No results	273488	210942	1.63311e+07	1.52083e+07	410374	348748	116071	153835	2.77175e+06	2.84772e+06	2.74909e+06
Com_6599_pos	Kaji-Ichigoside F1	C36 H58 O10	650.402	14.593	No results	No results	Full match	873519	1.40427e+06	1.62954e+06	1.80226e+06	1.67214e+06	1.80952e+06	1.34662e+06	1.06965e+06	2.06232e+06	2.03133e+06	1.3567e+06
Com_980_pos	Astilbin	C21 H22 O11	450.115	9.445	No results	Full match	Full match	440714	489140	2.80696e+07	3.47251e+07	3.38048e+07	1.35848e+07	753314	1.28134e+06	1.68252e+07	2.19914e+07	1.74261e+07
Com_2269_pos	Troxerutin	C33 H42 O19	780.181	15.441	Invalid mass	No results	No results	8.96835e+06	3.90669e+06	2.59988e+06	6.05059e+06	7.17994e+06	1.46823e+07	3.68472e+06	9.11931e+06	4.49103e+06	5.71237e+06	4.86044e+06
Com_7476_pos	Schisandrin C	C22 H24 O6	384.158	12.097	No results	No results	Full match	171712	132062	56496.5	57441.8	143872	57693.6	1.68842e+06	86642.6	45691.7	55696.1	40882.1
Com_5_pos	Proline	C5 H9 N O2	115.063	1.363	Full match	Full match	Full match	16107271091	17150428231	6448193835	7342389909	6377617134	6879391961	15961917536	14145927270	10174292336	12009311765	12455936190
Com_3008_pos	Phloretin	C15 H14 O5	274.084	9.63	Full match	Full match	Full match	890910	720386	7.24391e+06	6.07336e+06	6.80927e+06	3.38168e+06	481977	952543	3.62453e+06	4.97515e+06	3.90275e+06
Com_1995_pos	Avobenzone	C20 H22 O3	310.156	14.598	Full match	No results	No results	1.63935e+06	1.03859e+06	1.32655e+07	1.20592e+07	1.07233e+06	1.35278e+06	1.16721e+06	719665	5.78772e+06	9.99714e+06	7.10854e+06
Com_1461_pos	5-(6-hydroxy-6-methyloctyl)-2,5-dihydrofuran-2-one	C13 H22 O3	208.146	8.046	Invalid mass	No results	No results	1.32307e+06	1.44764e+06	2.01267e+07	1.54395e+07	1.34023e+07	1.22778e+07	2.08227e+06	2.47611e+06	7.47544e+06	9.08428e+06	6.17708e+06
Com_10673_pos	Palmitoleic Acid (C16:1)	C16 H30 O2	254.225	12.484	No results	No results	Full match	64678.7	68165.1	44760.3	44847	273810	46832	51945.2	48243.4	40693.5	45308.7	54346.1
Com_3503_pos	5-methoxy-8,8-dimethyl-2-phenyl-4H,8H-pyrano[2,3-h]chromen-4-one	C21 H18 O4	334.123	5.303	Invalid mass	No results	No results	272827	360362	5.61026e+06	3.11617e+06	3.69277e+06	2.83004e+06	158987	544529	1.36161e+06	1.88756e+06	1.79876e+06
Com_2928_pos	Tetranor-12(S)-HETE	C16 H26 O3	248.177	14.889	Invalid mass	No results	No results	742688	447559	7.57299e+06	4.95765e+06	5.50181e+06	7.65205e+06	4.30691e+06	2.93895e+06	4.40932e+06	5.32421e+06	4.27562e+06
Com_2150_pos	6-Pentyl-2H-pyran-2-one	C10 H14 O2	166.099	9.586	Full match	No results	No results	1.97561e+06	1.74316e+06	1.20183e+07	6.18696e+06	1.94436e+06	1.05276e+06	675493	779665	3.59653e+06	3.60666e+06	3.12713e+06
Com_8723_pos	4beta-Hydroxy-11-O-(2'-pyrolylcarboxy)epilupinine	C15 H22 N2 O3	278.163	8.572	No results	No results	Full match	787765	1.14722e+06	53526.6	43749.2	52206	118142	78975.5	67205.8	132870	162889	102988
Com_3290_pos	(S)-10-Hydroxycamptothecin	C20 H16 N2 O5	364.113	7.953	Invalid mass	No results	No results	1.15777e+06	1.11078e+06	6.17923e+06	5.76191e+06	6.67249e+06	8.19963e+06	1.70858e+06	2.26231e+06	3.76119e+06	4.80278e+06	3.8293e+06
Com_4949_pos	Dl-2-Aminooctanoic Acid	C8 H17 N O2	159.126	8.157	No results	No results	Full match	4.43926e+06	4.27407e+06	1.24628e+06	1.72279e+06	2.04084e+06	2.55122e+06	2.19268e+06	1.51314e+06	1.77411e+06	2.11114e+06	1.76121e+06
Com_533_pos	Cinchophen	C16 H11 N O2	249.078	14.413	Full match	No results	No results	1.87945e+06	1.56704e+06	7.3264e+07	6.161e+07	4.79022e+06	5.78727e+06	1.88972e+06	1.10152e+06	2.97683e+07	3.56305e+07	2.45608e+07
Com_1787_pos	1-Monopalmitin	C19 H38 O4	330.276	14.465	No results	No results	Full match	7.32879e+06	7.20998e+06	5.80052e+06	8.13774e+06	5.08858e+06	2.06263e+07	6.93032e+06	6.64226e+06	6.0527e+06	6.27024e+06	5.79378e+06
Com_3184_pos	Spectinomycin	C14 H24 N2 O7	332.159	8.244	Full match	No results	No results	4.97004e+06	5.11589e+06	5.41398e+06	6.21312e+06	6.90159e+06	8.70557e+06	3.33798e+06	4.64199e+06	5.83545e+06	6.61295e+06	5.315e+06
Com_1458_pos	Carvone	C10 H14 O	150.104	14.759	Full match	Full match	Full match	2.26501e+07	2.14883e+07	2.01749e+07	2.08133e+07	2.09663e+07	2.08531e+07	2.49247e+07	2.34662e+07	1.68654e+07	2.14511e+07	2.01645e+07
Com_222_pos	Prolylleucine	C11 H20 N2 O3	228.147	1.371	Full match	No results	No results	1.84957e+08	1.92501e+08	2.12344e+08	1.85167e+08	2.66293e+08	2.69943e+08	2.29456e+08	2.20862e+08	2.15868e+08	2.95214e+08	2.07354e+08
Com_534_pos	Taxifolin	C15 H12 O7	304.057	8.062	Full match	Full match	Full match	706902	768884	7.29298e+07	6.2187e+07	3.90536e+07	4.08001e+07	859242	1.44237e+06	2.87405e+07	3.27514e+07	2.70737e+07
Com_5425_pos	16-Heptadecyne-1,2,4-triol	C17 H32 O3	306.218	13.627	Invalid mass	No results	No results	1.14962e+06	1.04158e+06	2.4251e+06	2.71608e+06	1.12524e+06	1.41983e+06	791529	994755	1.55802e+06	1.92137e+06	1.73213e+06
Com_1835_pos	Miyabenol C	C42 H32 O9	680.204	10.237	No results	No results	Full match	315433	319359	1.5176e+07	852141	429046	813094	1.05111e+06	294440	3.20381e+06	3.70156e+06	2.2302e+06
Com_769_pos	D-Methionine	C5 H11 N O2 S	149.051	1.887	No results	No results	Full match	5.85641e+07	5.01835e+07	3.39365e+07	2.64571e+07	5.32776e+07	5.16674e+07	4.70341e+07	4.28188e+07	5.11426e+07	5.03706e+07	3.55087e+07
Com_3153_pos	Daidzein	C15 H10 O4	254.057	10.702	Full match	No results	Full match	194527	285506	6.7094e+06	1.62837e+06	977742	688503	195276	278539	1.38965e+06	1.35713e+06	1.2926e+06
Com_1625_pos	D-Glucose 6-phosphate	C6 H13 O9 P	260.029	1.271	No results	No results	Full match	3.54803e+06	3.43962e+06	1.26926e+07	8.99057e+06	2.04929e+07	2.31099e+07	6.65227e+06	8.00821e+06	1.04251e+07	1.03958e+07	8.592e+06
Com_6654_pos	Aromadedrin (Dihydrokaempferol)	C15 H12 O6	288.063	10.284	No results	No results	Full match	366117	167501	1.71795e+06	422170	228237	508190	109503	109898	169872	282005	168784
Com_34_pos	D-(-)-Glutamine	C5 H10 N2 O3	146.069	1.296	Full match	Full match	Full match	2454738557	1489079740	3.98382e+08	3.6429e+08	1.45957e+08	1.65681e+08	6.47325e+08	7.72339e+08	4.90484e+08	6.30111e+08	5.43245e+08
Com_679_pos	Coumarin	C9 H6 O2	146.037	7.61	No results	No results	Full match	1.47536e+07	1.50695e+07	5.45474e+07	3.88468e+07	5.1866e+07	5.92545e+07	1.95132e+07	1.9115e+07	3.13482e+07	4.14993e+07	3.341e+07
Com_30_pos	DL-Tryptophan	C11 H12 N2 O2	204.089	6.607	Full match	Full match	Full match	1063449890	8.58149e+08	1498940934	1942994741	1393570106	1375052751	5.18705e+08	6.1227e+08	1254418785	1686688452	1158982472
Com_774_pos	Cis-Aconitic Acid	C6 H6 O6	174.016	2.034	No results	No results	Full match	2.23532e+07	3.02182e+07	3.1034e+07	2.53421e+07	5.29663e+07	4.79511e+07	3.67358e+07	2.96115e+07	3.4552e+07	3.07076e+07	2.01593e+07
Com_6189_pos	(2S)-4-Oxo-2-phenyl-3,4-dihydro-2H-chromen-7-yl beta-D-glucopyranoside	C21 H22 O8	402.131	12.162	Full match	Partial match	Full match	296902	317252	1.74973e+06	2.06619e+06	342746	368585	286506	240940	945046	1.00863e+06	596727
Com_1184_pos	Pantothenic acid	C9 H17 N O5	219.11	6.006	Full match	Full match	Full match	3.10874e+07	3.60391e+07	2.66608e+07	2.63348e+07	3.04179e+07	2.45713e+07	2.39446e+07	2.66043e+07	2.47081e+07	3.09521e+07	2.72958e+07
Com_3649_pos	2-Methylglutaric Acid	C6 H10 O4	146.058	6.315	No results	No results	Full match	7.46662e+06	6.52871e+06	4.80168e+06	4.49624e+06	5.83291e+06	6.72099e+06	5.68635e+06	6.30755e+06	5.501e+06	5.05355e+06	3.73821e+06
Com_939_pos	α-Linolenic acid	C18 H30 O2	278.224	14.131	No results	No results	Full match	9.79496e+06	9.00655e+06	3.11316e+07	5.92696e+06	8.64472e+06	1.01725e+07	4.67885e+07	3.75046e+07	6.2148e+06	1.02689e+07	6.62035e+06
Com_3928_pos	10-Deacetylasperulosidic acid	C16 H22 O11	390.115	1.298	No results	No results	Full match	2.4969e+06	1.89622e+06	4.60941e+06	4.15833e+06	4.34524e+06	4.25826e+06	3.57339e+06	3.57146e+06	4.53772e+06	3.06533e+06	3.28926e+06
Com_925_pos	Kinsenoside	C10 H16 O8	264.084	1.289	No results	No results	Full match	3.99456e+07	2.75682e+07	1.15312e+07	2.62204e+07	4.21694e+07	4.4423e+07	4.19201e+07	2.43476e+07	2.51232e+07	2.98002e+07	3.83901e+07
Com_611_pos	18-β-Glycyrrhetinic acid	C30 H46 O4	470.339	13.971	Full match	Full match	Full match	833036	353417	6.21868e+07	6.33817e+07	5.6163e+07	5.47918e+07	3.57586e+06	9.0747e+06	2.8593e+07	4.02665e+07	3.08788e+07
Com_5033_pos	Methyl jasmonate	C13 H20 O3	224.141	9.736	No results	No results	Full match	535412	510184	2.81763e+06	3.12603e+06	2.65196e+06	986041	775720	602830	1.79533e+06	2.28424e+06	1.60643e+06
Com_5347_pos	Sinapyl Alcohol	C11 H14 O4	210.089	1.388	No results	No results	Full match	2.18524e+06	2.48836e+06	1.16932e+06	1.28395e+06	1.41739e+06	2.22956e+06	3.55971e+06	2.19531e+06	1.42299e+06	2.05942e+06	1.53069e+06
Com_1108_pos	Rutin	C27 H30 O16	610.153	9.099	Full match	Full match	Full match	361495	341199	2.90926e+07	1.67925e+07	2.67761e+07	3.11034e+07	416468	728458	1.6063e+07	2.03289e+07	1.2499e+07
Com_1727_pos	Arachidonic acid	C20 H32 O2	304.24	14.347	Full match	No results	Full match	1.1189e+06	1.13284e+06	2.62763e+06	2.49346e+06	1.89305e+07	1.3189e+07	1.00499e+06	1.53179e+06	3.76273e+06	5.02595e+06	3.19452e+06
Com_737_pos	Muramic acid	C9 H17 N O7	251.1	1.301	Full match	Full match	Full match	6.83435e+07	5.58592e+07	1.66869e+07	1.38091e+07	1.09092e+07	1.02983e+07	2.60882e+07	5.46086e+07	2.09316e+07	2.48533e+07	2.03003e+07
Com_4178_pos	Prosapogenin A	C39 H62 O12	722.421	14.546	No results	No results	Full match	1.23514e+06	1.93645e+06	4.16891e+06	3.76069e+06	4.25316e+06	4.47582e+06	1.81814e+06	1.67004e+06	1.60651e+06	2.97062e+06	3.05549e+06
Com_27_pos	DL-Arginine	C6 H14 N4 O2	174.111	1.277	Full match	Full match	Full match	2582019459	2501233796	1770963561	2289084436	2221782547	2327216799	6.61584e+08	7.17481e+08	1709486379	2067777343	1805167972
Com_2431_pos	Quercetin-3,4'-O-di-beta-glucopyranoside	C27 H30 O17	626.148	7.392	No results	No results	Full match	349917	313464	1.00972e+07	5.68433e+06	4.66537e+06	2.45278e+06	374913	333513	3.79667e+06	4.47176e+06	3.76602e+06
Com_3014_pos	Naringenin	C15 H12 O5	272.068	8.786	Full match	Not the top hit	Full match	575815	705542	7.22249e+06	5.49079e+06	6.16635e+06	8.82153e+06	529104	844553	3.18586e+06	4.15233e+06	2.8979e+06
Com_299_pos	Quercetin	C15 H10 O7	302.042	9.623	Full match	Not the top hit	Full match	1.0756e+06	612008	1.63649e+08	1.35418e+08	1.14333e+08	3.73855e+07	1.45187e+06	2.11642e+06	7.93957e+07	1.01031e+08	8.09882e+07
Com_2582_pos	L-Saccharopine	C11 H20 N2 O6	276.132	1.298	No results	No results	Full match	8.83393e+06	9.73312e+06	1.70355e+06	1.57911e+06	4.81029e+06	4.56939e+06	1.21421e+07	8.8853e+06	4.03148e+06	6.3273e+06	4.93672e+06
Com_517_pos	Isoferulic acid	C10 H10 O4	194.058	7.651	Full match	Not the top hit	Full match	2.70714e+07	2.35421e+07	7.81455e+07	5.81306e+07	3.84678e+07	6.19287e+07	2.53243e+07	2.86439e+07	3.05758e+07	4.59958e+07	3.45139e+07
Com_2783_pos	α-Benzylsuccinic acid	C11 H12 O4	208.073	7.653	No results	No results	Full match	3.24029e+06	2.96651e+06	8.22798e+06	5.01493e+06	3.50836e+06	5.3228e+06	3.12582e+06	3.68951e+06	2.46134e+06	4.40849e+06	3.69972e+06
Com_1698_pos	syringaresinol	C22 H26 O8	418.164	6.23	No results	No results	Full match	6.47536e+06	6.75416e+06	1.65764e+07	1.59434e+07	1.46186e+07	1.86565e+07	4.53548e+06	7.18062e+06	1.21469e+07	1.44043e+07	1.13359e+07
Com_60_pos	L-Glutamic acid	C5 H9 N O4	147.053	1.298	Full match	Full match	Full match	1404677551	1000628242	4.92532e+08	4.11418e+08	1.6549e+08	2.28378e+08	6.11214e+08	687182982	4.55143e+08	5.55808e+08	4.95666e+08
Com_1167_pos	Salicylic acid O-glucoside	C13 H16 O8	300.083	1.292	No results	No results	Full match	775223	1.0837e+06	1.09412e+07	9.54299e+06	3.15076e+07	3.2299e+07	1.62049e+06	1.86863e+06	5.68404e+06	8.00609e+06	6.63654e+06
Com_597_pos	Salicylic acid	C7 H6 O3	138.032	6.813	No results	No results	Full match	1.01737e+07	8.86984e+06	6.41921e+07	3.37413e+07	3.55796e+07	3.70672e+07	6.91427e+06	9.02551e+06	1.96014e+07	2.31524e+07	2.38087e+07
Com_3510_pos	Pseudolaric acid B +NH3	C23 H28 O8	432.178	7.978	No results	No results	Full match	2.49129e+06	3.24846e+06	1.01284e+06	5.76063e+06	5.65781e+06	6.63564e+06	1.94849e+06	2.34826e+06	3.44796e+06	4.22507e+06	4.41817e+06
Com_573_pos	p-Coumaric acid	C9 H8 O3	164.047	7.608	No results	No results	Full match	2.20512e+07	2.05516e+07	6.69207e+07	5.11265e+07	59382700	6.90096e+07	2.7742e+07	2.90371e+07	4.10568e+07	5.40155e+07	4.24708e+07
Com_4620_pos	16α-Hydroxydehydrotrametenolic acid	C30 H46 O4	470.339	11	No results	No results	Full match	193843	190087	2.85223e+06	3.63166e+06	1.5046e+06	1.38781e+06	218003	309192	1.21388e+06	1.37245e+06	1.09469e+06
Com_242_pos	Resveratrol	C14 H12 O3	228.078	9.696	Full match	Full match	Full match	495764	692277	2.11974e+08	139966659	3.0892e+07	3.73869e+07	598737	664760	1.1429e+08	1.17887e+08	8.60483e+07
Com_23_pos	Quercetin-3β-D-glucoside	C21 H20 O12	464.095	9.159	Full match	Full match	Full match	1.96776e+07	1.03771e+07	2528882444	2238385077	2365794728	1437224771	3.15127e+07	3.61659e+07	1998706372	2171245071	1672221787
Com_3901_pos	8-methylretusin-7-O-β-D-glucopyranoside	C23 H24 O10	460.136	9.015	No results	No results	Full match	222878	245881	3.93025e+06	3.65889e+06	5.41567e+06	5.84344e+06	205684	376709	2.63005e+06	2.69407e+06	2.08216e+06
Com_4147_pos	(+)-Dihydrojasmonic acid	C12 H20 O3	212.141	11.805	No results	No results	Full match	5.97922e+06	5.46407e+06	2.11519e+06	2.38735e+06	2.3313e+06	2.69172e+06	3.51671e+06	2.58604e+06	2.01546e+06	2.42931e+06	2.00525e+06
Com_504_pos	(+/-)12(13)-DiHOME	C18 H34 O4	296.232	14.506	Invalid mass	No results	No results	9.92802e+07	1.14955e+08	3.22606e+07	6.53117e+07	5.41288e+07	6.84241e+07	8.17637e+07	7.52257e+07	4.38487e+07	6.17785e+07	8.82653e+07
Com_3048_pos	Dihydroquercetin (Taxifolin)	C15 H12 O7	304.058	6.797	No results	No results	Full match	322268	524388	6.57016e+06	7.30213e+06	5.12614e+06	4.87671e+06	454620	647990	3.15343e+06	3.74833e+06	1.99677e+06
Com_260_pos	A-Ketoglutaric Acid	C5 H6 O5	146.021	2.067	No results	No results	Full match	1.13448e+08	1.04691e+08	1.15954e+08	1.03474e+08	2.26392e+08	1.57586e+08	9.38495e+07	1.11822e+08	2.05827e+08	2.0427e+08	1.30876e+08
Com_199_pos	Denin	C33 H56 O14	676.366	13.989	No results	No results	Full match	5.78613e+07	6.66006e+07	2.71182e+08	2.55356e+08	3.06677e+07	3.79729e+07	4.46642e+07	7.12156e+07	1.03031e+08	1.54373e+08	1.38147e+08
Com_7714_pos	Roseoside	C19 H30 O8	386.193	8.803	No results	No results	Full match	237429	116966	1.15965e+06	1.21433e+06	522112	1.14572e+06	211175	168248	581482	725342	525368
Com_6833_pos	Deoxycorticosterone 21-glucoside	C27 H40 O8	492.272	11.96	Full match	No results	No results	1.67846e+06	1.43111e+06	602347	739154	1.32997e+06	1.06372e+06	1.59932e+06	2.03276e+06	781066	995844	988449
Com_2226_pos	Geranic acid	C10 H16 O2	168.115	9.23	No results	No results	Full match	973506	991155	9.09661e+06	1.17507e+07	2.84894e+06	2.38258e+06	598704	486346	4.52101e+06	4.72106e+06	3.04016e+06
Com_1910_pos	Helicid	C13 H16 O7	284.089	7.422	No results	No results	Full match	1.41477e+06	1.22164e+06	9.13124e+06	1.44901e+07	7.83105e+06	1.08602e+07	957177	1.38466e+06	5.557e+06	7.50713e+06	6.01993e+06
Com_2077_pos	LPE 18:2	C23 H44 N O7 P	477.285	14.43	No results	Full match	No results	1.79045e+07	1.60683e+07	9.23688e+06	1.21746e+07	4.52744e+06	5.50176e+06	8.82243e+06	6.40402e+06	8.86677e+06	1.11392e+07	9.17376e+06
Com_5076_pos	LPE 18:3	C23 H42 N O7 P	475.269	14.142	No results	Full match	No results	4.23619e+06	3.90672e+06	2.48223e+06	3.05544e+06	1.06574e+06	1.26588e+06	1.91111e+06	1.68794e+06	1.92056e+06	2.5526e+06	2.17141e+06
