# Supplementary material for: Profiling Analysis of Volatile and Non-volatile Compounds in Vitis Vinifera Berries (cv. Chardonnay) and Spontaneous Bud Mutation
Source: Front Nutr. 2021 Aug 6;8:715528. doi: 10.3389/fnut.2021.715528 (PMC8378792; doi:10.3389/fnut.2021.715528)
Supplement: Supplementary file 4 [file Table_4.xlsx]

## Sheet: Bskin.vs.Cskin_pos_Diff
Table S4 Differential specialized metabolites between samples
ID	Name_des	Formula	Molecular Weight	RT [min]	Pos_Bskin1	Pos_Bskin2	Pos_CSkin1	Pos_CSkin2	FC	log2FC	Pvalue	ROC	VIP	Up/Down
Com_1722_pos	2-[(3S)-1-Benzyl-3-pyrrolidinyl]-1-methyl-1H-benzimidazole	C19 H21 N3	291.173	10.342	1.63311e+07	1.52083e+07	410374	348748	41.5472	5.37668	0.00426007	1	4.38185	up
Com_1863_pos	Phellamurin	C26 H30 O11	518.176	10.237	1.44802e+07	1.51713e+07	520569	369408	33.3171	5.05819	0.0281929	1	4.13638	up
Com_342_pos	Heroin-d3	C21 H20 [2]H3 N O5	372.175	10.143	1.39785e+08	1.29564e+08	4.88474e+06	5.02166e+06	27.1894	4.76497	0.00265667	1	3.87979	up
Com_4728_pos	γ-Glu-Leu	C11 H20 N2 O5	260.138	12.903	3.37747e+06	2.9313e+06	188964	242454	14.6233	3.8702	0.00752303	1	3.15791	up
Com_533_pos	Cinchophen	C16 H11 N O2	249.078	14.413	7.3264e+07	6.161e+07	4.79022e+06	5.78727e+06	12.751	3.67254	0.00261723	1	2.99165	up
Com_1227_pos	(+)-ar-Turmerone	C15 H20 O	216.151	10.728	2.56204e+07	2.12448e+07	1.97323e+06	2.0018e+06	11.7899	3.55948	0.0234009	1	2.89362	up
Com_1748_pos	5α-Dihydrotestosterone	C19 H30 O2	290.224	14.135	1.6115e+07	1.46899e+07	1.39554e+06	1.45559e+06	10.8044	3.43355	0.00334578	1	2.79521	up
Com_1995_pos	Avobenzone	C20 H22 O3	310.156	14.598	1.32655e+07	1.20592e+07	1.07233e+06	1.35278e+06	10.4427	3.38442	0.014308	1	2.76275	up
Com_2455_pos	Cyclo(glycyltryptophylprolylglycylvalylglycyl-β-hydroxytyrosyl)	C36 H44 N8 O9	714.322	13.994	9.97718e+06	8.63893e+06	920724	958338	9.90713	3.30847	0.0127353	1	2.69151	up
Com_8762_pos	4-methoxy-9-(2-methylbut-3-en-2-yl)-7H-furo[3,2-g]chromen-7-one	C17 H16 O4	284.104	13.514	802743	704798	75225.7	80105.3	9.70534	3.27878	0.00508047	1	2.6681	up
Com_199_pos	Denin	C33 H56 O14	676.366	13.989	2.71182e+08	2.55356e+08	3.06677e+07	3.79729e+07	7.67094	2.9394	0.0226917	1	2.39994	up
Com_6738_pos	Harmine	C13 H12 N2 O	212.094	11.265	1.57663e+06	1.71855e+06	242975	222395	7.08079	2.82391	0.000998281	1	2.29997	up
Com_2247_pos	N1-[1-(2,4-dichlorobenzoyl)-4-piperidyl]cyclohexane-1-carboxamide	C19 H24 Cl2 N2 O2	382.123	8.906	1.12886e+07	9.62707e+06	1.73272e+06	1.40087e+06	6.67467	2.7387	0.00653589	1	2.23322	up
Com_3033_pos	Artemtherin +Na	C16 H26 O5	298.177	10.674	7.16294e+06	5.695e+06	850378	1.08731e+06	6.6357	2.73025	0.00792148	1	2.22462	up
Com_768_pos	Citral	C10 H16 O	152.12	10.351	4.59658e+07	3.889e+07	6.4233e+06	6.37239e+06	6.63159	2.72936	0.0278195	1	2.21862	up
Com_1756_pos	Angiotensin IV	C40 H54 N8 O8	774.416	13.672	1.6003e+07	1.19242e+07	2.65495e+06	2.26398e+06	5.67749	2.50525	0.020906	1	2.03133	up
Com_2767_pos	Polypodine B	C27 H44 O8	496.303	14.192	7.28397e+06	8.53005e+06	1.33866e+06	1.46277e+06	5.64498	2.49697	0.00752338	1	2.03126	up
Com_6189_pos	(2S)-4-Oxo-2-phenyl-3,4-dihydro-2H-chromen-7-yl beta-D-glucopyranoside	C21 H22 O8	402.131	12.162	1.74973e+06	2.06619e+06	342746	368585	5.36447	2.42344	0.0131151	1	1.97062	up
Com_242_pos	Resveratrol	C14 H12 O3	228.078	9.696	2.11974e+08	1.39967e+08	3.0892e+07	3.73869e+07	5.15445	2.36582	0.0453895	1	1.90726	up
Com_241_pos	(3beta,9xi)-3-(beta-D-Glucopyranosyloxy)-14-hydroxycard-20(22)-enolide	C29 H44 O9	536.296	14.191	2.12118e+08	149763419	4.80863e+07	4.17492e+07	4.02826	2.01016	0.0495778	1	1.62246	up
Com_2226_pos	Geranic acid	C10 H16 O2	168.115	9.23	9.09661e+06	1.17507e+07	2.84894e+06	2.38258e+06	3.98494	1.99456	0.0175985	1	1.62013	up
Com_3744_pos	Benzoylformic Acid	C8 H6 O3	150.031	12.907	4.72063e+06	5.15813e+06	1.30576e+06	1.65997e+06	3.33097	1.73594	0.0394904	1	1.42111	up
Com_1199_pos	Glucosamine	C6 H13 N O5	179.079	1.249	1.10959e+07	8.66938e+06	2.49407e+06	3.47978e+06	3.30864	1.72624	0.034167	1	1.4133	up
Com_2105_pos	4-{3-[(3,4-dihydroxyphenyl)methyl]-2-methylbutyl}benzene-1,2-diol	C18 H22 O4	324.131	4.761	1.24483e+07	8.9679e+06	3.06517e+06	3.62452e+06	3.20137	1.67869	0.0478549	1	1.35586	up
Com_3512_pos	2,6-Di-tert-butyl-1,4-benzoquinone	C14 H20 O2	220.146	10.673	5.59331e+06	5.44829e+06	1.78288e+06	1.69691e+06	3.17306	1.66588	0.00263481	1	1.35693	up
Com_2743_pos	Isorhapontigenin	C15 H14 O4	258.089	9.589	7.68562e+06	8.66109e+06	2.77042e+06	2.41785e+06	3.1507	1.65567	0.00656378	1	1.34926	up
Com_3730_pos	4-(3,4-dimethoxyphenyl)-3-methyl-1H-pyrazol-5-amine	C12 H15 N3 O2	233.116	6.124	5.05094e+06	4.36767e+06	1.49379e+06	1.62865e+06	3.01643	1.59284	0.0121963	1	1.29519	up
Com_2965_pos	Apo-13-zeaxanthinone	C18 H26 O2	274.193	13.624	7.42573e+06	6.06237e+06	2.12516e+06	2.70799e+06	2.79075	1.48065	0.0246071	1	1.20853	up
Com_2439_pos	3-N-butyl-4,5-dihydrophthalide	C12 H16 O2	192.115	10.682	1.0069e+07	8.46009e+06	3.23695e+06	3.94942e+06	2.57836	1.36646	0.0197833	1	1.11427	up
Com_4802_pos	Dihydroartemisinic acid	C15 H24 O2	236.177	11.053	3.28885e+06	3.21684e+06	1.36142e+06	1.22943e+06	2.51103	1.32828	0.0280523	1	1.0832	up
Com_37_pos	DL-Glutamine	C5 H10 N2 O3	129.043	1.291	3.8194e+08	3.3988e+08	1.38062e+08	1.50178e+08	2.50424	1.32437	0.00865068	1	1.07759	up
Com_5589_pos	(12Z)-9,10,11-trihydroxyoctadec-12-enoic acid	C18 H34 O5	352.222	11.776	2.49911e+06	2.21331e+06	906284	1.00796e+06	2.46176	1.29969	0.00843733	1	1.05795	up
Com_34_pos	D-(-)-Glutamine	C5 H10 N2 O3	146.069	1.296	3.98382e+08	3.6429e+08	1.45957e+08	1.65681e+08	2.4473	1.29119	0.0107423	1	1.0527	up
Com_970_pos	5-Methyluridine	C10 H14 N2 O6	258.084	1.334	1.05988e+07	9.62609e+06	4.39942e+06	3.95913e+06	2.41967	1.27481	0.00666243	1	1.03844	up
Com_5076_pos	LPE 18:3	C23 H42 N O7 P	475.269	14.142	2.48223e+06	3.05544e+06	1.06574e+06	1.26588e+06	2.37503	1.24795	0.0256146	1	1.01479	up
Com_1631_pos	5'-S-Methyl-5'-thioadenosine	C11 H15 N5 O3 S	297.089	6.818	6.87692e+06	7.13318e+06	1.78328e+07	1.75196e+07	0.396298	-1.33534	0.00295492	1	1.08762	down
Com_2582_pos	L-Saccharopine	C11 H20 N2 O6	276.132	1.298	1.70355e+06	1.57911e+06	4.81029e+06	4.56939e+06	0.349976	-1.51467	0.00349217	1	1.23411	down
Com_941_pos	4-morpholinobenzoic acid	C11 H13 N O3	207.089	8.457	1.41344e+07	1.50943e+07	4.12029e+07	4.69088e+07	0.331724	-1.59195	0.0132773	1	1.29461	down
Com_1167_pos	Salicylic acid O-glucoside	C13 H16 O8	300.083	1.292	1.09412e+07	9.54299e+06	3.15076e+07	3.2299e+07	0.321036	-1.63919	0.0327399	1	1.33788	down
Com_6266_pos	2-(14,15-Epoxyeicosatrienoyl) glycerol	C23 H38 O5	394.269	13.787	673786	618008	2.27044e+06	1.89419e+06	0.310182	-1.68881	0.0216461	1	1.37174	down
Com_4526_pos	indoline-2-carboxylic acid	C9 H9 N O2	163.066	1.175	866793	1.30239e+06	4.21634e+06	3.03104e+06	0.299306	-1.74031	0.0472085	1	1.42619	down
Com_7051_pos	N-Acetyl-L-leucine	C8 H15 N O3	173.105	8.807	453168	474231	1.73314e+06	1.91517e+06	0.2542	-1.97597	0.0080481	1	1.60803	down
Com_8835_pos	Cucurbitacin I	C30 H42 O7	514.291	13.906	185875	200987	902247	733753	0.236468	-2.08028	0.0257067	1	1.68873	down
Com_3003_pos	Diflucortolone pivalate	C27 H36 F2 O5	478.254	13.1	1.71783e+06	1.43053e+06	8.41974e+06	7.90995e+06	0.192799	-2.37483	0.0206254	1	1.9387	down
Com_5391_pos	(1E)-5-hydroxy-1,7-diphenylhept-1-en-3-one	C19 H20 O2	302.133	8.902	506468	456004	3.10494e+06	2.35251e+06	0.176359	-2.50341	0.0295993	1	2.0292	down
Com_6207_pos	Loureirin B	C18 H20 O5	316.13	8.303	364569	369196	2.31512e+06	2.38964e+06	0.155962	-2.68073	0.00149699	1	2.18305	down
Com_1434_pos	4-(5-propyl-2-pyridyl)benzonitrile	C15 H14 N2	244.095	12.72	987346	985570	2.39429e+07	2.0399e+07	0.0444933	-4.49027	0.0163825	1	3.65309	down
Com_2625_pos	Methyl caffeate	C10 H10 O4	194.055	8.967	77925.4	75892.1	9.36923e+06	1.18543e+07	0.00724751	-7.1083	0.0140077	1	5.78092	down

## Sheet: Bskin.vs.Cskin_neg_Diff
	Table S4 Differential specialized metabolites between samples
ID	Name_des	Formula	Molecular Weight	RT [min]	Neg_Bskin1	Neg_Bskin2	Neg_CSkin1	Neg_CSkin2	FC	log2FC	Pvalue	ROC	VIP	Up/Down
Com_3056_neg	Embelin	C17 H26 O4	294.183	10.707	1.05237e+06	889641	78783.1	112823	10.1355	3.34134	0.022006	1	3.07576	up
Com_792_neg	cis-5,8,11,14,17-Eicosapentaenoic acid	C20 H30 O2	302.225	14.541	1.58818e+07	1.60906e+07	1.51404e+06	1.98221e+06	9.14475	3.19294	0.0381201	1	2.93537	up
Com_1951_neg	Propylparaben	C10 H12 O3	180.079	11.539	2.38406e+06	3.23728e+06	336599	322258	8.53196	3.09288	0.041745	1	2.81652	up
Com_3168_neg	Saikosaponin C	C48 H78 O18	942.521	14.741	942477	969959	147238	118926	7.18518	2.84502	0.0314119	1	2.6118	up
Com_1440_neg	Gingerglycolipid B +HCOOH	C33 H58 O14	678.384	14.256	5.07473e+06	5.61576e+06	885034	793613	6.36851	2.67096	0.00165618	1	2.44541	up
Com_3461_neg	Schisantherin A	C30 H32 O9	536.207	10.331	500332	784952	101635	127474	5.60994	2.48799	0.0436499	1	2.25395	up
Com_2445_neg	N-p-Coumaroylspermidine derivative	C19 H32 N4 O2	348.252	10.116	1.7856e+06	1.50189e+06	333557	308141	5.1231	2.35702	0.0134175	1	2.15379	up
Com_1074_neg	Corchorifatty acid F	C18 H32 O5	328.225	10.695	5.81425e+06	6.83402e+06	1.18249e+06	1.33613e+06	5.02192	2.32824	0.00527822	1	2.12991	up
Com_2031_neg	Prostaglandin F1α	C20 H36 O5	356.257	11.358	2.67444e+06	2.41929e+06	598634	452086	4.84785	2.27734	0.03519	1	2.09613	up
Com_314_neg	Chlortetracycline	C22 H23 Cl N2 O8	478.111	9.518	7.46703e+07	5.48052e+07	1.67292e+07	1.02951e+07	4.79109	2.26035	0.044597	1	2.09261	up
Com_2993_neg	Hesperetin 5-O-glucoside	C22 H24 O11	464.133	9.695	1.10932e+06	743850	181216	217925	4.6429	2.21503	0.0470072	1	2.00716	up
Com_3004_neg	Corchorifatty acid B	C18 H28 O4	308.199	12.014	1.10327e+06	1.06207e+06	270033	259554	4.08874	2.03166	0.000383667	1	1.85989	up
Com_214_neg	7-Methylguanosine	C11 H17 N5 O5	299.122	1.239	1.21976e+08	1.54129e+08	3.20661e+07	4.72298e+07	3.48196	1.7999	0.0466747	1	1.66472	up
Com_1734_neg	Uridine 5'-diphosphogalactose	C15 H24 N2 O17 P2	566.056	1.156	3.6084e+06	3.05216e+06	823434	1.11618e+06	3.43397	1.77988	0.0357222	1	1.64035	up
Com_454_neg	LPA 18:2	C21 H39 O7 P	434.244	13.865	3.89668e+07	4.30362e+07	1.15391e+07	1.30314e+07	3.33745	1.73875	0.00494813	1	1.59286	up
Com_1607_neg	Tretinoin	C20 H28 O2	300.209	14.089	4.25808e+06	4.13418e+06	1.23064e+06	1.47257e+06	3.10455	1.63439	0.044828	1	1.50164	up
Com_2093_neg	LPI 18:1	C27 H51 O12 P	598.313	14	1.77755e+06	1.9188e+06	585062	645111	3.00474	1.58724	0.00404034	1	1.45389	up
Com_861_neg	LPA 18:3	C21 H37 O7 P	432.228	13.613	1.41562e+07	1.40279e+07	4.90207e+06	4.5856e+06	2.9706	1.57076	0.0174187	1	1.43865	up
Com_2481_neg	Methyl linolenate	C19 H32 O2	292.241	14.299	1.71803e+06	1.90492e+06	603381	682904	2.81661	1.49396	0.00676181	1	1.36875	up
Com_211_neg	(Rs)-Mevalonic Acid	C6 H12 O4	148.074	1.412	1.38493e+08	1.38957e+08	4.94501e+07	5.53758e+07	2.64677	1.40424	0.0367554	1	1.28781	up
Com_2924_neg	Tracheloside +NH3	C27 H34 O12	550.206	10.607	1.17998e+06	872177	357637	463040	2.50057	1.32226	0.0462847	1	1.20655	up
Com_232_neg	L-Serine	C3 H7 N O3	105.043	1.223	1.16714e+08	1.28748e+08	5.20881e+07	6.07364e+07	2.1756	1.12142	0.0214467	1	1.02936	up
Com_882_neg	Bilobalide	C15 H18 O8	326.101	2.527	6.37255e+06	5.00011e+06	1.60441e+07	1.34145e+07	0.386056	-1.37312	0.0293527	1	1.2622	down
Com_411_neg	4-oxo-4,5,6,7-tetrahydrobenzo[b]furan-3-carboxylic acid	C9 H8 O4	180.043	1.444	1.54634e+07	1.67897e+07	5.46697e+07	5.25845e+07	0.300716	-1.73353	0.00684925	1	1.58785	down

## Sheet: Bpulp.vs.Cpulp_pos_Diff
	Table S4 Differential specialized metabolites between samples
ID	Name_des	Formula	Molecular Weight	RT [min]	Pos_Bpulp1	Pos_Bpulp2	Pos_Cpulp1	Pos_Cpulp2	FC	log2FC	Pvalue	ROC	VIP	Up/Down
Com_342_pos	Heroin-d3	C21 H20 [2]H3 N O5	372.175	10.143	1.00175e+07	7.95357e+06	493081	625198	16.0703	4.00632	0.00354528	1	4.24383	up
Com_8723_pos	4beta-Hydroxy-11-O-(2'-pyrolylcarboxy)epilupinine	C15 H22 N2 O3	278.163	8.572	787765	1.14722e+06	78975.5	67205.8	13.2369	3.72649	0.0228044	1	3.92492	up
Com_2285_pos	Thromboxane B2	C20 H34 O6	392.216	10.597	9.25734e+06	1.16013e+07	1.20511e+06	1.08003e+06	9.12794	3.19029	0.0116017	1	3.37162	up
Com_1337_pos	N-(6-methoxypyridin-3-yl)thiophene-2-carboxamide	C11 H10 N2 O2 S	234.049	1.213	2.99178e+07	3.17574e+07	5.14642e+06	4.62814e+06	6.30978	2.65759	0.00363483	1	2.8163	up
Com_1008_pos	Asparagine	C4 H8 N2 O3	115.027	1.29	4.64932e+07	4.00626e+07	8.15096e+06	7.49295e+06	5.53288	2.46803	0.00688612	1	2.61116	up
Com_970_pos	5-Methyluridine	C10 H14 N2 O6	258.084	1.334	4.83438e+07	3.71723e+07	7.90672e+06	7.75195e+06	5.46126	2.44923	0.0482527	1	2.58102	up
Com_1292_pos	4-[(dimethylamino)methylene]-5-phenyl-2,4-dihydro-3H-pyrazol-3-one	C12 H13 N3 O	215.106	7.911	2.22788e+07	2.48826e+07	4.55657e+06	4.18813e+06	5.39315	2.43113	0.00237225	1	2.57399	up
Com_2841_pos	Spermine	C10 H26 N4	202.215	1.056	1.12974e+07	7.85998e+06	2.14556e+06	1.61478e+06	5.0946	2.34897	0.0226743	1	2.47849	up
Com_11105_pos	5,6-Dihydro-5-Methyluracil	C5 H8 N2 O2	128.059	4.059	125208	158017	25689.3	32879.3	4.83577	2.27375	0.0114955	1	2.40824	up
Com_317_pos	Spermidine	C7 H19 N3	145.158	1.065	2.20016e+08	2.00508e+08	5.41493e+07	5.68891e+07	3.78719	1.92113	0.0055445	1	2.03356	up
Com_1866_pos	L-Citrulline	C6 H13 N3 O3	175.095	1.303	2.08632e+07	1.48675e+07	4.44581e+06	5.12759e+06	3.73229	1.90006	0.0499915	1	1.99449	up
Com_27_pos	DL-Arginine	C6 H14 N4 O2	174.111	1.277	2.58202e+09	2.50123e+09	6.61584e+08	7.17481e+08	3.68601	1.88206	0.00833794	1	1.99442	up
Com_3333_pos	Indole-3-lactic acid	C11 H11 N O3	205.073	9.022	8.2407e+06	8.58482e+06	2.43066e+06	2.61847e+06	3.33236	1.73655	0.00427644	1	1.83997	up
Com_91_pos	5-oxoproline	C5 H7 N O3	129.043	2.079	9.70628e+08	7.48043e+08	2.57525e+08	2.91698e+08	3.12928	1.64583	0.0375916	1	1.7332	up
Com_848_pos	3-(3,4,5-trimethoxyphenyl)propanoic acid	C12 H16 O5	262.079	1.655	5.7666e+07	5.21708e+07	2.06245e+07	1.83991e+07	2.81463	1.49295	0.00570181	1	1.58189	up
Com_2150_pos	6-Pentyl-2H-pyran-2-one	C10 H14 O2	166.099	9.586	1.97561e+06	1.74316e+06	675493	779665	2.55558	1.35365	0.0107426	1	1.43465	up
Com_905_pos	Targinine	C7 H16 N4 O2	188.127	1.281	3.49551e+07	3.10406e+07	1.31261e+07	1.27562e+07	2.54984	1.35041	0.031139	1	1.42775	up
Com_1774_pos	gamma-Glutamylleucine	C11 H20 N2 O5	260.137	7.595	8.94921e+06	7.21006e+06	2.72381e+06	3.6504e+06	2.5351	1.34204	0.0425012	1	1.429	up
Com_768_pos	Citral	C10 H16 O	152.12	10.351	1.08132e+07	1.18073e+07	4.2987e+06	4.93596e+06	2.44952	1.2925	0.0142568	1	1.37112	up
Com_1227_pos	(+)-ar-Turmerone	C15 H20 O	216.151	10.728	1.56593e+06	1.91072e+06	696815	811317	2.30527	1.20494	0.0258327	1	1.27308	up
Com_5076_pos	LPE 18:3	C23 H42 N O7 P	475.269	14.142	4.23619e+06	3.90672e+06	1.91111e+06	1.68794e+06	2.26251	1.17793	0.0134629	1	1.24938	up
Com_1199_pos	Glucosamine	C6 H13 N O5	179.079	1.249	3.51646e+07	3.68662e+07	1.80221e+07	1.66375e+07	2.07823	1.05536	0.00908628	1	1.11863	up
Com_8061_pos	3-(2-Naphthyl)-D-alanine	C13 H13 N O2	215.094	8.957	1.48768e+06	1.39822e+06	670083	727920	2.0643	1.04565	0.00678557	1	1.10806	up
Com_4957_pos	Mesterolone	C20 H32 O2	304.239	12.855	492842	406050	208102	242700	1.99398	0.995654	0.0343825	1	1.05193	up
Com_5085_pos	Zerumbone	C15 H22 O	218.167	14.913	696990	562690	1.24088e+06	1.5068e+06	0.458452	-1.12516	0.0332443	1	1.19348	down
Com_3519_pos	9-Oxo-10(E),12(E)-octadecadienoic acid	C18 H30 O3	294.219	11.255	296241	371847	881047	720118	0.417251	-1.26101	0.0297687	1	1.33775	down
Com_7523_pos	4,5-Dicaffeoylquinic acid	C25 H24 O12	498.116	8.782	383310	405623	979044	1.14004e+06	0.3723	-1.42546	0.0286368	1	1.50608	down
Com_939_pos	α-Linolenic acid	C18 H30 O2	278.224	14.131	9.79496e+06	9.00655e+06	4.67885e+07	3.75046e+07	0.223049	-2.16457	0.0265552	1	2.28461	down
Com_20_pos	Oleoyl ethylamide	C20 H39 N O	309.302	15.503	5.5314e+08	7.13753e+08	2.58318e+09	3.59246e+09	0.205144	-2.28529	0.020124	1	2.41245	down
Com_7685_pos	DAG (18:2/18:3)	C39 H66 O5	631.517	16.108	200863	311972	1.56843e+06	963571	0.202541	-2.30371	0.0408333	1	2.43206	down
Com_948_pos	Maslinic acid	C30 H48 O4	472.355	13.076	506430	349700	1.92057e+06	2.8567e+06	0.179209	-2.48029	0.0243942	1	2.62356	down
Com_2928_pos	Tetranor-12(S)-HETE	C16 H26 O3	248.177	14.889	742688	447559	4.30691e+06	2.93895e+06	0.164266	-2.6059	0.0342071	1	2.78083	down
Com_596_pos	Prunin	C21 H22 O10	434.121	9.639	745003	625268	4.25204e+06	6.25966e+06	0.130357	-2.93946	0.0308464	1	3.09115	down

## Sheet: Bpulp.vs.Cpulp_neg_Diff
Table S4 Differential specialized metabolites between samples
ID	Name_des	Formula	Molecular Weight	RT [min]	Neg_Bpulp1	Neg_Bpulp2	Neg_Cpulp1	Neg_Cpulp2	FC	log2FC	Pvalue	ROC	VIP	Up/Down
Com_500_neg	AICA ribonucleotide	C9 H15 N4 O8 P	338.066	1.316	3.55005e+07	4.3443e+07	7.16647e+06	5.57306e+06	6.19674	2.63151	0.00904313	1	3.55413	up
Com_935_neg	Glycerophospho-N-palmitoyl ethanolamine	C21 H44 N O7 P	453.286	14.685	1.57542e+07	1.4226e+07	6.69337e+06	5.26218e+06	2.50764	1.32633	0.0498046	1	1.80238	up
Com_136_neg	4-Oxoproline	C5 H7 N O3	129.043	1.416	3.49976e+08	3.34401e+08	1.44922e+08	1.2884e+08	2.49989	1.32187	0.0216328	1	1.78606	up
Com_458_neg	Scutellarin	C21 H18 O12	462.08	8.742	172486	150143	87873.2	71979.4	2.01829	1.01313	0.0367637	1	1.37364	up
Com_436_neg	3-Furoic acid	C5 H4 O3	112.016	1.243	5.20344e+07	5.34341e+07	2.83265e+07	2.81787e+07	1.86653	0.900358	0.0104237	1	1.21371	up
Com_17_neg	D-(-)-Lyxose	C5 H10 O5	150.053	1.405	1.14475e+09	1.05957e+09	2.52106e+09	2.62398e+09	0.428434	-1.22285	0.00875573	1	1.64976	down
Com_18_neg	Gluconic acid	C6 H12 O7	196.058	1.39	9.63744e+08	8.92172e+08	2.23047e+09	2.37427e+09	0.403045	-1.31099	0.00358602	1	1.76813	down
