# Supplementary material for: Profiling Analysis of Volatile and Non-volatile Compounds in Vitis Vinifera Berries (cv. Chardonnay) and Spontaneous Bud Mutation
Source: Front Nutr. 2021 Aug 6;8:715528. doi: 10.3389/fnut.2021.715528 (PMC8378792; doi:10.3389/fnut.2021.715528)
Supplement: Supplementary file 6 [file Table_6.xlsx]

## Sheet: meta_neg_kegg_anno
Table S6 Metabolite annotation using the KEGG, Lipidmaps, and HMDB databases.
ID	Name	Kegg_ID	Kegg_name	Formula	Kegg_map
Com_633_neg	Malate	cpd:C00711	Malate; Malic acid; 2-Hydroxybutanedioic acid	C4H6O5
Com_1022_neg	Plantagoside	cpd:C17531	Plantagoside	C21H22O12
Com_3006_neg	Cinnamic Acid	cpd:C10438	Cinnamic acid; Benzeneacrylic acid	C9H8O2
Com_1537_neg	Erucic acid	cpd:C08316	Erucic acid; (13Z)-Docosenoic acid; cis-13-Docosenoic acid	C22H42O2	map01040 Biosynthesis of unsaturated fatty acids
Com_660_neg	4-Methylcatechol	cpd:C06730	4-Methylcatechol; 3,4-Dihydroxytoluene; 1,2-Dihydroxy-4-methylbenzene; 4-Methyl-1,2-benzenediol	C7H8O2	map01100 Metabolic pathways
Com_182_neg	L-Fucose	cpd:C01019	6-Deoxy-L-galactose; L-Fucose	C6H12O5	map00051 Fructose and mannose metabolism;map00520 Amino sugar and nucleotide sugar metabolism;map01100 Metabolic pathways
Com_314_neg	Chlortetracycline	cpd:C06571	Chlortetracycline; 7-Chlorotetracycline; Aureomycin	C22H23ClN2O8
Com_570_neg	D-Mannitol 1-phosphate	cpd:C00644	D-Mannitol 1-phosphate	C6H15O9P	map00051 Fructose and mannose metabolism
Com_333_neg	Lauric acid	cpd:C02679	Dodecanoic acid; Dodecanoate; Dodecylcarboxylate; Lauric acid	C12H24O2	map00061 Fatty acid biosynthesis;map01100 Metabolic pathways
Com_3281_neg	Cholic acid	cpd:C00695	Cholic acid; Cholate; 3alpha,7alpha,12alpha-Trihydroxy-5beta-cholanate; 3alpha,7alpha,12alpha-Trihydroxy-5beta-cholanic acid	C24H40O5	map01100 Metabolic pathways
Com_3046_neg	Nervonic acid	cpd:C08323	(15Z)-Tetracosenoic acid; Nervonic acid; (Z)-15-Tetracosenoic acid	C24H46O2	map01040 Biosynthesis of unsaturated fatty acids
Com_3563_neg	Terephthalic Acid	cpd:C06337	Terephthalate; Terephthalic acid; 1,4-Benzenedicarboxylic acid	C8H6O4	map01100 Metabolic pathways
Com_3683_neg	Scutellarein	cpd:C10184	Scutellarein; Isocarthamidin; 6-Hydroxyapigenin	C15H10O6
Com_863_neg	7-Methylxanthine	cpd:C16353	7-Methylxanthine	C6H6N4O2	map00232 Caffeine metabolism;map01100 Metabolic pathways;map01110 Biosynthesis of secondary metabolites
Com_770_neg	Pentadecanoic acid	cpd:C16537	Pentadecanoic acid; Pentadecylic acid; n-Pentadecanoic acid	C15H30O2
Com_523_neg	Arachidic acid	cpd:C06425	Icosanoic acid; Eicosanoic acid; Arachidic acid	C20H40O2	map01040 Biosynthesis of unsaturated fatty acids
Com_3056_neg	Embelin	cpd:C10342	Embelin	C17H26O4
Com_293_neg	Vanillyl alcohol	cpd:C06317	Vanillyl alcohol; 4-Hydroxy-3-methoxy-benzenemethanol; 4-Hydroxy-3-methoxybenzyl alcohol; 4-Hydroxy-3-methoxybenzenemethanol	C8H10O3
Com_1794_neg	Abscisic acid	cpd:C06082	Abscisate; Abscisic acid; (+)-Abscisic acid; ABA	C15H20O4	map00906 Carotenoid biosynthesis;map01100 Metabolic pathways;map01110 Biosynthesis of secondary metabolites;map04075 Plant hormone signal transduction
Com_2609_neg	Nerol	cpd:C09871	Nerol; (Z)-3,7-Dimethylocta-2,6-dien-1-ol	C10H18O
Com_761_neg	Myristoleic Acid	cpd:C08322	Myristoleic acid; (9Z)-Tetradecenoic acid; 9-Tetradecenoic acid; (Z)-Tetradec-9-enoic acid	C14H26O2
Com_610_neg	Nonanoic acid	cpd:C01601	Nonanoic acid; Nonanoate; Pelargonic acid	C9H18O2
Com_27_neg	Astilbin	cpd:C17449	Astilbin	C21H22O11
Com_2176_neg	Sanguinarine	cpd:C06162	Sanguinarine	C20H14NO4	map00950 Isoquinoline alkaloid biosynthesis
Com_11_neg	Pyruvic acid	cpd:C00022	Pyruvate; Pyruvic acid; 2-Oxopropanoate; 2-Oxopropanoic acid; Pyroracemic acid	C3H4O3	map00010 Glycolysis / Gluconeogenesis;map00020 Citrate cycle (TCA cycle);map00030 Pentose phosphate pathway;map00040 Pentose and glucuronate interconversions;map00053 Ascorbate and aldarate metabolism;map00250 Alanine, aspartate and glutamate metabolism;map00260 Glycine, serine and threonine metabolism;map00261 Monobactam biosynthesis;map00270 Cysteine and methionine metabolism;map00290 Valine, l…
Com_452_neg	Phenylacetaldehyde	cpd:C00601	Phenylacetaldehyde; alpha-Tolualdehyde	C8H8O	map00360 Phenylalanine metabolism;map01100 Metabolic pathways
Com_25_neg	Glycolic acid	cpd:C00160	Glycolate; Glycolic acid; Hydroxyacetic acid	C2H4O3	map00630 Glyoxylate and dicarboxylate metabolism;map01100 Metabolic pathways;map01110 Biosynthesis of secondary metabolites;map01200 Carbon metabolism
Com_230_neg	Methylmalonic acid	cpd:C02170	Methylmalonate; Methylmalonic acid	C4H6O4	map00240 Pyrimidine metabolism;map00280 Valine, leucine and isoleucine degradation;map00640 Propanoate metabolism
Com_723_neg	Lignoceric acid	cpd:C08320	Tetracosanoic acid; Lignoceric acid	C24H48O2	map01040 Biosynthesis of unsaturated fatty acids
Com_232_neg	L-Serine	cpd:C00065	L-Serine; L-2-Amino-3-hydroxypropionic acid; L-3-Hydroxy-alanine; Serine	C3H7NO3	map00260 Glycine, serine and threonine metabolism;map00261 Monobactam biosynthesis;map00270 Cysteine and methionine metabolism;map00460 Cyanoamino acid metabolism;map00600 Sphingolipid metabolism;map00630 Glyoxylate and dicarboxylate metabolism;map00920 Sulfur metabolism;map00970 Aminoacyl-tRNA biosynthesis;map01100 Metabolic pathways;map01110 Biosynthesis of secondary metabolites;map01200 Carbon…
Com_210_neg	D-Saccharic acid	cpd:C00818	D-Glucarate; D-Glucaric acid; L-Gularic acid; D-Saccharic acid; D-Glucosaccharic acid; Glucaric acid; Glucarate	C6H10O8	map00053 Ascorbate and aldarate metabolism;map01100 Metabolic pathways
Com_193_neg	Stearic acid	cpd:C01530	Octadecanoic acid; Stearate; Stearic acid	C18H36O2	map00061 Fatty acid biosynthesis;map01040 Biosynthesis of unsaturated fatty acids
Com_1900_neg	Nigericin	cpd:C11609	Nigericin	C40H68O11
Com_203_neg	Elaidic acid	cpd:C01712	(9E)-Octadecenoic acid; 9-Octadecenoic acid, (E)-; (E)-Oleic acid; D9-trans-Octadecenoic acid; 9-trans-Octadecenoic acid; trans-D9-Octadecenoic acid; trans-9-Octadecenoic acid; trans-Elaidic acid; trans-Oleic acid; Elaidic acid; Acide elaidique; Elaidinsaure	C18H34O2
Com_426_neg	D-myo-Inositol 1,4-bisphosphate	cpd:C01220	1D-myo-Inositol 1,4-bisphosphate; D-myo-Inositol 1,4-bisphosphate; myo-Inositol 1,4-bisphosphate; Inositol 1,4-bisphosphate	C6H14O12P2	map00562 Inositol phosphate metabolism;map01100 Metabolic pathways;map04070 Phosphatidylinositol signaling system
Com_2285_neg	Oleandomycin	cpd:C01946	Oleandomycin; Amimycin; Landomycin; Matromycin; Romicil	C35H61NO12	map02010 ABC transporters
Com_981_neg	Mannitol	cpd:C00392	Mannitol; D-Mannitol	C6H14O6	map00051 Fructose and mannose metabolism;map02010 ABC transporters
Com_406_neg	Piceatannol	cpd:C05901	Piceatannol; 3,3',4'5-Tetrahydroxystilbene	C14H12O4	map00945 Stilbenoid, diarylheptanoid and gingerol biosynthesis;map01110 Biosynthesis of secondary metabolites
Com_52_neg	Citric acid	cpd:C00158	Citrate; Citric acid; 2-Hydroxy-1,2,3-propanetricarboxylic acid; 2-Hydroxytricarballylic acid	C6H8O7	map00020 Citrate cycle (TCA cycle);map00250 Alanine, aspartate and glutamate metabolism;map00630 Glyoxylate and dicarboxylate metabolism;map01100 Metabolic pathways;map01110 Biosynthesis of secondary metabolites;map01200 Carbon metabolism;map01210 2-Oxocarboxylic acid metabolism;map01230 Biosynthesis of amino acids
Com_98_neg	1,3,7-Trimethyluric acid	cpd:C16361	1,3,7-Trimethyluric acid; 1,3,7-Trimethylurate	C8H10N4O3	map00232 Caffeine metabolism
Com_376_neg	D-Sorbitol 6-phosphate	cpd:C01096	Sorbitol 6-phosphate; D-Sorbitol 6-phosphate; D-Glucitol 6-phosphate	C6H15O9P	map00051 Fructose and mannose metabolism
Com_428_neg	D-Asparagine	cpd:C01905	D-Asparagine	C4H8N2O3
Com_1585_neg	Syringin	cpd:C01533	Syringin; Eleutheroside B	C17H24O9	map00940 Phenylpropanoid biosynthesis
Com_367_neg	Ursolic acid	cpd:C08988	Ursolic acid	C30H48O3
Com_957_neg	Docosanoic acid	cpd:C08281	Docosanoic acid; Docosanoate; Behenic acid	C22H44O2	map00073 Cutin, suberine and wax biosynthesis;map01040 Biosynthesis of unsaturated fatty acids
Com_72_neg	Sucrose	cpd:C00089	Sucrose; Cane sugar; Saccharose; 1-alpha-D-Glucopyranosyl-2-beta-D-fructofuranoside	C12H22O11	map00052 Galactose metabolism;map00500 Starch and sucrose metabolism;map01100 Metabolic pathways;map02010 ABC transporters
Com_2418_neg	Hordatine A	cpd:C08307	Hordatine A	C28H38N8O4
Com_301_neg	Piceid	cpd:C10275	Piceid; Polydatin; 3,4,5-Trihydroxystilbene-3-beta-monoglucoside	C20H22O8
Com_906_neg	Equol	cpd:C14131	Equol	C15H14O3
Com_547_neg	L-Alanine	cpd:C00041	L-Alanine; L-2-Aminopropionic acid; L-alpha-Alanine	C3H7NO2	map00250 Alanine, aspartate and glutamate metabolism;map00270 Cysteine and methionine metabolism;map00430 Taurine and hypotaurine metabolism;map00450 Selenocompound metabolism;map00710 Carbon fixation in photosynthetic organisms;map00970 Aminoacyl-tRNA biosynthesis;map01100 Metabolic pathways;map01200 Carbon metabolism;map01230 Biosynthesis of amino acids;map01502 Vancomycin resistance;map02010 A…
Com_178_neg	N-Acetyl-L-glutamic acid	cpd:C00624	N-Acetyl-L-glutamate; N-Acetyl-L-glutamic acid	C7H11NO5	map00220 Arginine biosynthesis;map01100 Metabolic pathways;map01110 Biosynthesis of secondary metabolites;map01210 2-Oxocarboxylic acid metabolism;map01230 Biosynthesis of amino acids
Com_2674_neg	Agnuside	cpd:C09765	Agnuside	C22H26O11
Com_3282_neg	Rutarin	cpd:C09309	Rutarin	C20H24O10
Com_2025_neg	Pantetheine	cpd:C00831	Pantetheine; (R)-Pantetheine	C11H22N2O4S	map00332 Carbapenem biosynthesis;map00770 Pantothenate and CoA biosynthesis
Com_1214_neg	Decanoic acid	cpd:C01571	Decanoic acid; Decanoate; Decylic acid; n-Capric acid	C10H20O2	map00061 Fatty acid biosynthesis;map01100 Metabolic pathways
Com_869_neg	L-Aspartic acid	cpd:C00049	L-Aspartate; L-Aspartic acid; 2-Aminosuccinic acid; L-Asp	C4H7NO4	map00220 Arginine biosynthesis;map00250 Alanine, aspartate and glutamate metabolism;map00260 Glycine, serine and threonine metabolism;map00261 Monobactam biosynthesis;map00270 Cysteine and methionine metabolism;map00300 Lysine biosynthesis;map00340 Histidine metabolism;map00410 beta-Alanine metabolism;map00460 Cyanoamino acid metabolism;map00710 Carbon fixation in photosynthetic organisms;map0076…
Com_2961_neg	Protoporphyrin IX	cpd:C02191	Protoporphyrin; Protoporphyrin IX; Porphyrinogen IX	C34H34N4O4	map00860 Porphyrin and chlorophyll metabolism;map01100 Metabolic pathways;map01110 Biosynthesis of secondary metabolites
Com_2545_neg	Deoxycholic acid	cpd:C04483	Deoxycholic acid; Deoxycholate; 3alpha,12alpha-Dihydroxy-5beta-cholanate; 3alpha,12alpha-Dihydroxy-5beta-cholanic acid	C24H40O4
Com_3237_neg	Bufalin	cpd:C16922	Bufalin	C24H34O4
Com_3388_neg	Esculin	cpd:C09264	Esculin; Esculoside	C15H16O9
Com_518_neg	Salvianolic acid A	cpd:C10492	Salvianolic acid A	C26H22O10
Com_681_neg	Maltotetraose	cpd:C02052	Maltotetraose	C24H42O21
Com_1562_neg	Genipin	cpd:C09780	Genipin	C11H14O5
Com_2529_neg	Calcitriol	cpd:C01673	Calcitriol; 1alpha,25-Dihydroxyvitamin D3; (1S,3R,5Z,7E)-9,10-Seco-5,7,10(19)-cholestatriene-1,3,25-triol	C27H44O3	map00100 Steroid biosynthesis;map01100 Metabolic pathways
Com_3213_neg	Sweroside	cpd:C17071	Sweroside	C16H22O9
Com_580_neg	Gentisic acid	cpd:C00628	2,5-Dihydroxybenzoate; 2,5-Dihydroxybenzoic acid; Gentisic acid; Hydroquinonecarboxylic acid; Gentisate	C7H6O4	map00350 Tyrosine metabolism;map01100 Metabolic pathways
Com_633_neg	Malate	cpd:C00149	(S)-Malate; L-Malate; L-Apple acid; L-Malic acid; L-2-Hydroxybutanedioic acid; Malate; Malic acid	C4H6O5	map00020 Citrate cycle (TCA cycle);map00620 Pyruvate metabolism;map00630 Glyoxylate and dicarboxylate metabolism;map00710 Carbon fixation in photosynthetic organisms;map01100 Metabolic pathways;map01110 Biosynthesis of secondary metabolites;map01200 Carbon metabolism
Com_903_neg	Glycerol	cpd:C00116	Glycerol; Glycerin; 1,2,3-Trihydroxypropane; 1,2,3-Propanetriol	C3H8O3	map00040 Pentose and glucuronate interconversions;map00052 Galactose metabolism;map00561 Glycerolipid metabolism;map01100 Metabolic pathways;map02010 ABC transporters
Com_797_neg	trans-Aconitic acid	cpd:C02341	trans-Aconitate; trans-Aconitic acid	C6H6O6	map00660 C5-Branched dibasic acid metabolism
Com_106_neg	Mesaconic acid	cpd:C01732	Mesaconate; 2-Methylfumarate; Mesaconic acid; Methylfumaric acid; (E)-2-Methyl-2-butenedioic acid	C5H6O4	map00630 Glyoxylate and dicarboxylate metabolism;map00660 C5-Branched dibasic acid metabolism;map01100 Metabolic pathways;map01200 Carbon metabolism
Com_3461_neg	Schisantherin A	cpd:C10881	Schisantherin A; Gomisin C	C30H32O9
Com_1606_neg	Biopterin	cpd:C06313	Biopterin; 2-Amino-6-(1,2-dihydroxypropyl)-4(1H)-pteridinone	C9H11N5O3
Com_155_neg	L-Histidine	cpd:C00135	L-Histidine; (S)-alpha-Amino-1H-imidazole-4-propionic acid	C6H9N3O2	map00340 Histidine metabolism;map00410 beta-Alanine metabolism;map00970 Aminoacyl-tRNA biosynthesis;map01100 Metabolic pathways;map01110 Biosynthesis of secondary metabolites;map01230 Biosynthesis of amino acids;map02010 ABC transporters
Com_227_neg	Vitamin C	cpd:C00072	Ascorbate; Ascorbic acid; L-Ascorbate; L-Ascorbic acid; Vitamin C	C6H8O6	map00053 Ascorbate and aldarate metabolism;map00480 Glutathione metabolism;map01100 Metabolic pathways;map01110 Biosynthesis of secondary metabolites
Com_3373_neg	Coniferylaldehyde	cpd:C02666	Coniferyl aldehyde; Coniferaldehyde; 4-Hydroxy-3-methoxycinnamaldehyde; Ferulaldehyde	C10H10O3	map00940 Phenylpropanoid biosynthesis;map01100 Metabolic pathways;map01110 Biosynthesis of secondary metabolites
Com_491_neg	Xanthosine	cpd:C01762	Xanthosine	C10H12N4O6	map00230 Purine metabolism;map00232 Caffeine metabolism;map01100 Metabolic pathways;map01110 Biosynthesis of secondary metabolites
Com_124_neg	Catechin	cpd:C17590	Catechin; (+/-)-Catechin	C15H14O6
Com_842_neg	Homogentisic Acid	cpd:C00544	Homogentisate; Homogentisic acid; 2,5-Dihydroxyphenylacetic acid; 2,5-Dihydroxyphenylacetate	C8H8O4	map00130 Ubiquinone and other terpenoid-quinone biosynthesis;map00350 Tyrosine metabolism;map01100 Metabolic pathways
Com_513_neg	Malonicacid	cpd:C00383	Malonate; Malonic acid; Propanedioic acid	C3H4O4	map00240 Pyrimidine metabolism;map00410 beta-Alanine metabolism
Com_2721_neg	(-)-Epigallocatechin	cpd:C12136	(-)-Epigallocatechin; Epigallocatechol	C15H14O7	map00941 Flavonoid biosynthesis;map01110 Biosynthesis of secondary metabolites
Com_1669_neg	Coniferin	cpd:C00761	Coniferin	C16H22O8	map00940 Phenylpropanoid biosynthesis
Com_23_neg	Acrylic acid	cpd:C00511	Acrylic acid; Propenoate; Acrylate; 2-Propenoic acid; Vinylformic acid	C3H4O2
Com_1923_neg	Salidroside	cpd:C06046	Salidroside; p-Hydroxyphenethyl alcohol 1-O-beta-D-glucoside; Tyrosol glucoside	C14H20O7	map00350 Tyrosine metabolism
Com_1531_neg	Methyl oleate	cpd:C03425	Oleic acid methyl ester; Methyl oleate	C19H36O2
Com_616_neg	Oxaloacetate	cpd:C00036	Oxaloacetate; Oxalacetic acid; Oxaloacetic acid; 2-Oxobutanedioic acid; 2-Oxosuccinic acid; keto-Oxaloacetate	C4H4O5	map00010 Glycolysis / Gluconeogenesis;map00020 Citrate cycle (TCA cycle);map00250 Alanine, aspartate and glutamate metabolism;map00620 Pyruvate metabolism;map00630 Glyoxylate and dicarboxylate metabolism;map00710 Carbon fixation in photosynthetic organisms;map01100 Metabolic pathways;map01110 Biosynthesis of secondary metabolites
Com_916_neg	Chlorogenic acid	cpd:C00852	Chlorogenate; Chlorogenic acid; Caffeoyl quinic acid; trans-5-O-Caffeoyl-D-quinate	C16H18O9	map00940 Phenylpropanoid biosynthesis;map00941 Flavonoid biosynthesis;map00945 Stilbenoid, diarylheptanoid and gingerol biosynthesis;map01110 Biosynthesis of secondary metabolites
Com_1974_neg	Thymine	cpd:C00178	Thymine; 5-Methyluracil	C5H6N2O2	map00240 Pyrimidine metabolism;map01100 Metabolic pathways
Com_136_neg	4-Oxoproline	cpd:C01877	4-Oxoproline; 4-Oxo-L-proline	C5H7NO3	map00330 Arginine and proline metabolism
Com_1329_neg	Fumaric Acid	cpd:C00122	Fumarate; Fumaric acid; trans-Butenedioic acid	C4H4O4	map00020 Citrate cycle (TCA cycle);map00190 Oxidative phosphorylation;map00220 Arginine biosynthesis;map00250 Alanine, aspartate and glutamate metabolism;map00350 Tyrosine metabolism;map00360 Phenylalanine metabolism;map00620 Pyruvate metabolism;map00650 Butanoate metabolism;map00760 Nicotinate and nicotinamide metabolism;map01100 Metabolic pathways
Com_251_neg	2-Furoic acid	cpd:C01546	2-Furoate; 2-Furoic acid; 2-Furancarboxylic acid; Pyromucic acid	C5H4O3

## Sheet: meta_pos_kegg_anno
Table S6 Metabolite annotation using the KEGG, Lipidmaps, and HMDB databases.
ID	Name	Kegg_ID	Kegg_name	Formula	Kegg_map
Com_3340_pos	Diphenylamine	cpd:C11016	Diphenylamine; N,N-Diphenylamine	C12H11N
Com_525_pos	4-Hydroxybenzaldehyde	cpd:C00633	4-Hydroxybenzaldehyde; p-Hydroxybenzaldehyde	C7H6O2	map01100 Metabolic pathways
Com_2553_pos	Pantothenol	cpd:C05944	Pantothenol; (R)-2,4-Dihydroxy-N-(3-hydroxypropyl)-3,3-dimethylbutanamide; Dexpanthenol; 2,4-Dihydroxy-N-(3-hydroxypropyl)-3,3-dimethylbutanamide; (+)-Panthenol; Bepanthen; Bepanthene; Bepantol; D-(+)-2,4-Dihydroxy-N-(3-hydroxypropyl)-3,3-dimethylbutyramide; Cozyme; D(+)-Panthenol; D(+)-Pantothenyl alcohol; D-P-A Injection; D-Panthenol; d-Pantothenol; d-Pantothenyl alcohol; Ilopan; Motilyn; Panad…	C9H19NO4	map00770 Pantothenate and CoA biosynthesis
Com_3184_pos	Spectinomycin	cpd:C02078	Spectinomycin	C14H24N2O7
Com_6418_pos	L-Homocarnosine	cpd:C00884	Homocarnosine; L-Homocarnosine; gamma-Aminobutyryl histidine; N-(4-Amino-1-oxobutyryl)histidine	C10H16N4O3	map00330 Arginine and proline metabolism
Com_1654_pos	N-Acetylneuraminic acid	cpd:C00270	N-Acetylneuraminate; N-Acetylneuraminic acid; 5-Acetamido-3,5-dideoxy-D-glycero-D-galacto-2-nonulosonic acid; Neu5Ac	C11H19NO9	map00520 Amino sugar and nucleotide sugar metabolism;map01100 Metabolic pathways
Com_317_pos	Spermidine	cpd:C00315	Spermidine; N-(3-Aminopropyl)-1,4-butane-diamine	C7H19N3	map00330 Arginine and proline metabolism;map00410 beta-Alanine metabolism;map00480 Glutathione metabolism;map00940 Phenylpropanoid biosynthesis;map01100 Metabolic pathways;map02010 ABC transporters
Com_1215_pos	Skatole	cpd:C08313	Skatole; 3-Methylindole	C9H9N
Com_32_pos	Maltol	cpd:C11918	Maltol	C6H6O3
Com_1672_pos	Guanine	cpd:C00242	Guanine; 2-Amino-6-hydroxypurine	C5H5N5O	map00230 Purine metabolism;map01100 Metabolic pathways
Com_4618_pos	Coniferyl Alcohol	cpd:C00590	Coniferyl alcohol; Coniferol; 4-(3-Hydroxy-1-propenyl)-2-methoxyphenol; trans-Coniferyl alcohol	C10H12O3	map00940 Phenylpropanoid biosynthesis;map01100 Metabolic pathways;map01110 Biosynthesis of secondary metabolites
Com_3608_pos	Isoeugenol	cpd:C10469	Isoeugenol	C10H12O2	map00940 Phenylpropanoid biosynthesis
Com_792_pos	Shikimic acid	cpd:C00493	Shikimate; Shikimic acid; 3,4,5-Trihydroxy-1-cyclohexenecarboxylic acid	C7H10O5	map00400 Phenylalanine, tyrosine and tryptophan biosynthesis;map01100 Metabolic pathways;map01110 Biosynthesis of secondary metabolites;map01230 Biosynthesis of amino acids
Com_3153_pos	Daidzein	cpd:C10208	Daidzein	C15H10O4	map00943 Isoflavonoid biosynthesis;map01110 Biosynthesis of secondary metabolites
Com_8158_pos	Psoralidin	cpd:C10523	Psoralidin	C20H16O5
Com_5967_pos	Isopimpinellin	cpd:C02162	Isopimpinellin; 5,8-Dimethoxypsoralen	C13H10O5	map01110 Biosynthesis of secondary metabolites
Com_9687_pos	Methylmalonic Acid	cpd:C02170	Methylmalonate; Methylmalonic acid	C4H6O4	map00240 Pyrimidine metabolism;map00280 Valine, leucine and isoleucine degradation;map00640 Propanoate metabolism
Com_5352_pos	N,N-Dimethyl-1,4-phenylenediamine	cpd:C04203	N,N-Dimethyl-1,4-phenylenediamine; N,N-Dimethyl-p-phenylenediamine; p-Amino-N,N-dimethylaniline	C8H12N2
Com_6359_pos	Vitamin A	cpd:C00473	Retinol; all-trans-Retinol; Vitamin A; Vitamin A1	C20H30O	map01100 Metabolic pathways
Com_2767_pos	Polypodine B	cpd:C08834	Polypodine B	C27H44O8
Com_8738_pos	Topotecan	cpd:C11158	Topotecan	C23H23N3O5
Com_549_pos	Phosphocholine	cpd:C00588	Choline phosphate; Phosphorylcholine; Phosphocholine; O-Phosphocholine	C5H15NO4P	map00564 Glycerophospholipid metabolism;map01100 Metabolic pathways
Com_242_pos	Resveratrol	cpd:C03582	Resveratrol; 3,4',5-Trihydroxystilbene; trans-Resveratrol	C14H12O3	map00945 Stilbenoid, diarylheptanoid and gingerol biosynthesis;map01110 Biosynthesis of secondary metabolites
Com_571_pos	Isorhamnetin	cpd:C10084	Isorhamnetin; 3-Methylquercetin; Quercetin 3'-methyl ether	C16H12O7
Com_299_pos	Quercetin	cpd:C00389	Quercetin; 3,3',4,5,7-Pentahydroxyflavone; 3,5,7,3',4'-Pentahydroxyflavone	C15H10O7	map00941 Flavonoid biosynthesis;map00944 Flavone and flavonol biosynthesis;map01100 Metabolic pathways;map01110 Biosynthesis of secondary metabolites
Com_9650_pos	Quercitrin	cpd:C01750	Quercitrin; Quercetin 3-L-rhamnoside; Quercetin 3-O-alpha-L-rhamnopyranoside	C21H20O11	map00944 Flavone and flavonol biosynthesis
Com_1134_pos	Acetaminophen	cpd:C06804	Acetaminophen; Paracetamol	C8H9NO2
Com_5033_pos	Methyl jasmonate	cpd:C11512	Methyl jasmonate; (-)-Methyl jasmonate	C13H20O3	map00592 alpha-Linolenic acid metabolism;map01110 Biosynthesis of secondary metabolites
Com_617_pos	Quinic acid	cpd:C00296	Quinate; Quinic acid; Kinic acid; Chinic acid; L-Quinic acid; L-Quinate; (-)-Quinic acid	C7H12O6	map00400 Phenylalanine, tyrosine and tryptophan biosynthesis
Com_6650_pos	Ecdysterone	cpd:C02633	20-Hydroxyecdysone; Crustecdysone; Ecdysterone	C27H44O7
Com_2582_pos	L-Saccharopine	cpd:C00449	N6-(L-1,3-Dicarboxypropyl)-L-lysine; Saccharopine; L-Saccharopine; N-[(S)-5-Amino-5-carboxypentyl]-L-glutamic acid	C11H20N2O6	map00300 Lysine biosynthesis;map00310 Lysine degradation;map01100 Metabolic pathways;map01110 Biosynthesis of secondary metabolites;map01230 Biosynthesis of amino acids
Com_8408_pos	Pinobanksin	cpd:C09826	Pinobanksin; 3,5,7-Trihydroxyflavanone	C15H12O5	map00941 Flavonoid biosynthesis
Com_10_pos	Trigonelline	cpd:C01004	N-Methylnicotinate; Trigonelline; Trigenelline; 1-Methylpyridinio-3-carboxylate; Betaine nicotinate; Caffearin; Gynesine	C7H7NO2	map00760 Nicotinate and nicotinamide metabolism
Com_2120_pos	Pantothenate	cpd:C00864	Pantothenate; Pantothenic acid; (R)-Pantothenate	C9H17NO5	map00410 beta-Alanine metabolism;map00770 Pantothenate and CoA biosynthesis;map01100 Metabolic pathways;map01110 Biosynthesis of secondary metabolites
Com_2620_pos	N6,N6,N6-Trimethyl-L-lysine	cpd:C03793	N6,N6,N6-Trimethyl-L-lysine	C9H20N2O2	map00310 Lysine degradation
Com_10714_pos	Butyric acid	cpd:C00246	Butanoic acid; Butanoate; Butyrate; Butyric acid	C4H8O2	map00650 Butanoate metabolism;map01100 Metabolic pathways
Com_3876_pos	Ergocalciferol	cpd:C05441	Vitamin D2; Ergocalciferol	C28H44O	map00100 Steroid biosynthesis;map01100 Metabolic pathways
Com_2226_pos	Geranic acid	cpd:C16461	Geranic acid; 3,7-Dimethylocta-2,6-dienoate; Geranate	C10H16O2
Com_635_pos	Cuminaldehyde	cpd:C06577	4-Isopropylbenzaldehyde; p-Cumic aldehyde; Cuminaldehyde	C10H12O
Com_1383_pos	Aflatoxin G1	cpd:C16755	Aflatoxin G1	C17H12O7
Com_517_pos	Isoferulic acid	cpd:C10470	Isoferulic acid	C10H10O4
Com_279_pos	L-Theanine	cpd:C01047	N5-Ethyl-L-glutamine; L-Theanine	C7H14N2O3
Com_10128_pos	Phenytoin	cpd:C07443	Phenytoin	C15H12N2O2
Com_737_pos	Muramic acid	cpd:C06470	Muramic acid; 3-O-alpha-Carboxyethyl-D-glucosamine; 2-Amino-3-O-[(R)-1-carboxyethyl]-2-deoxy-D-glucopyranose	C9H17NO7
Com_6865_pos	Pinocembrin	cpd:C09827	Pinocembrin; 5,7-Dihydroxyflavanone	C15H12O4	map00941 Flavonoid biosynthesis
Com_1458_pos	Carvone	cpd:C11383	(+)-(S)-Carvone; Carvol; (+)-Carvone; Carvone	C10H14O	map00902 Monoterpenoid biosynthesis;map01110 Biosynthesis of secondary metabolites
Com_6420_pos	L-Valine	cpd:C00183	L-Valine; 2-Amino-3-methylbutyric acid	C5H11NO2	map00280 Valine, leucine and isoleucine degradation;map00290 Valine, leucine and isoleucine biosynthesis;map00460 Cyanoamino acid metabolism;map00770 Pantothenate and CoA biosynthesis;map00966 Glucosinolate biosynthesis;map00970 Aminoacyl-tRNA biosynthesis;map01100 Metabolic pathways;map01110 Biosynthesis of secondary metabolites;map01210 2-Oxocarboxylic acid metabolism;map01230 Biosynthesis of a…
Com_3933_pos	Neosaxitoxin	cpd:C17208	Neosaxitoxin; NeoSTX	C10H17N7O5
Com_2779_pos	Hesperetin	cpd:C01709	Hesperetin; 3',5,7-Trihydroxy-4'-methoxyflavanone	C16H14O6	map00941 Flavonoid biosynthesis
Com_1791_pos	Riboflavin	cpd:C00255	Riboflavin; Lactoflavin; 7,8-Dimethyl-10-ribitylisoalloxazine; Vitamin B2	C17H20N4O6	map00740 Riboflavin metabolism;map01100 Metabolic pathways;map01110 Biosynthesis of secondary metabolites
Com_5909_pos	Aloesin	cpd:C08994	Aloesin	C19H22O9
Com_5085_pos	Zerumbone	cpd:C20262	Zerumbone	C15H22O
Com_534_pos	Taxifolin	cpd:C01617	Taxifolin; Dihydroquercetin; (+)-Dihydroquercetin; (+)-Taxifolin; trans-Dihydroquercetin	C15H12O7	map00941 Flavonoid biosynthesis;map01100 Metabolic pathways;map01110 Biosynthesis of secondary metabolites
Com_179_pos	Acetylcholine	cpd:C01996	Acetylcholine; O-Acetylcholine	C7H16NO2	map00564 Glycerophospholipid metabolism
Com_6115_pos	Galangin	cpd:C10044	Galangin; 3,5,7-Trihydroxyflavone	C15H10O5	map00941 Flavonoid biosynthesis
Com_2476_pos	Tetracycline	cpd:C06570	Tetracycline	C22H24N2O8
Com_5_pos	Proline	cpd:C16435	Proline	C5H9NO2
Com_1417_pos	Syringic acid	cpd:C10833	Syringic acid; Syringate; 4-Hydroxy-3,5-dimethoxybenzoate; Gallic acid 3,5-dimethyl ether	C9H10O5
Com_412_pos	cis-4-Hydroxy-D-proline	cpd:C03440	cis-4-Hydroxy-D-proline	C5H9NO3	map00330 Arginine and proline metabolism
Com_1153_pos	Jasmone	cpd:C08490	Jasmone; cis-Jasmone	C11H16O
Com_4912_pos	Formononetin	cpd:C00858	Formononetin	C16H12O4	map00943 Isoflavonoid biosynthesis;map01110 Biosynthesis of secondary metabolites
Com_2718_pos	Arbutin	cpd:C06186	Arbutin; Ursin; Uvasol; Hydroquinone-O-beta-D-glucopyranoside	C12H16O7	map00010 Glycolysis / Gluconeogenesis
Com_785_pos	Pyridoxine	cpd:C00314	Pyridoxine; Pyridoxol	C8H11NO3	map00750 Vitamin B6 metabolism;map01100 Metabolic pathways
Com_4874_pos	Artemisinin	cpd:C09538	Qing Hau Sau; Artemisinin	C15H22O5
Com_6300_pos	Biochanin A	cpd:C00814	Biochanin A	C16H12O5	map00943 Isoflavonoid biosynthesis;map01110 Biosynthesis of secondary metabolites
Com_956_pos	Iprodione	cpd:C11208	Iprodione; Rovrol; Rovral	C13H13Cl2N3O3
Com_1052_pos	Acetophenone	cpd:C07113	Acetophenone; 1-Phenylethanone; Phenyl methyl ketone; Acetylbenzene; Methyl phenyl ketone	C8H8O
Com_3055_pos	Cytidine	cpd:C00475	Cytidine	C9H13N3O5	map00240 Pyrimidine metabolism;map01100 Metabolic pathways
Com_1863_pos	Phellamurin	cpd:C09808	Phellamurin; 8-Prenyldihydrokaempferol 7-glucoside	C26H30O11
Com_1727_pos	Arachidonic acid	cpd:C00219	Arachidonate; Arachidonic acid; (5Z,8Z,11Z,14Z)-Icosatetraenoic acid; cis-5,8,11,14-Eicosatetraenoic acid	C20H32O2	map00590 Arachidonic acid metabolism;map00591 Linoleic acid metabolism;map01040 Biosynthesis of unsaturated fatty acids;map01100 Metabolic pathways
Com_4029_pos	Levalbuterol	cpd:C11770	R-Salbutamol; (-)-Salbutamol; Levalbuterol	C13H21NO3
Com_2841_pos	Spermine	cpd:C00750	Spermine; N,N'-Bis(3-aminopropyl)-1,4-butanediamine	C10H26N4	map00330 Arginine and proline metabolism;map00410 beta-Alanine metabolism;map00480 Glutathione metabolism;map01100 Metabolic pathways
Com_17_pos	Choline	cpd:C00114	Choline; Bilineurine	C5H14NO	map00260 Glycine, serine and threonine metabolism;map00564 Glycerophospholipid metabolism;map01100 Metabolic pathways;map02010 ABC transporters
Com_5873_pos	Eupatilin	cpd:C10040	Eupatilin	C18H16O7
Com_2379_pos	Sennoside C	cpd:C16797	Sennoside C	C42H40O19
Com_4289_pos	Yamogenin	cpd:C08918	Yamogenin	C27H42O3
Com_7051_pos	N-Acetyl-L-leucine	cpd:C02710	N-Acetyl-L-leucine	C8H15NO3
Com_5432_pos	Debromohymenialdisine	cpd:C19897	Debromohymenialdisine; (Z)-Debromohymenialdisine; DBH	C11H11N5O2
Com_1714_pos	Adenosine 5'-monophosphate	cpd:C00020	AMP; Adenosine 5'-monophosphate; Adenylic acid; Adenylate; 5'-AMP; 5'-Adenylic acid; 5'-Adenosine monophosphate; Adenosine 5'-phosphate	C10H14N5O7P	map00230 Purine metabolism;map00908 Zeatin biosynthesis;map01100 Metabolic pathways;map01110 Biosynthesis of secondary metabolites
Com_344_pos	Guvacoline	cpd:C16821	Guvacoline	C7H11NO2
Com_596_pos	Prunin	cpd:C09099	Naringenin 7-O-beta-D-glucoside; Prunin	C21H22O10	map00941 Flavonoid biosynthesis
Com_769_pos	D-Methionine	cpd:C00855	D-Methionine; D-2-Amino-4-(methylthio)butyric acid	C5H11NO2S	map02010 ABC transporters
Com_2179_pos	Sebacic acid	cpd:C08277	Sebacic acid; Decanedioic acid	C10H18O4
Com_2267_pos	Tyramine	cpd:C00483	Tyramine; 2-(p-Hydroxyphenyl)ethylamine	C8H11NO	map00350 Tyrosine metabolism;map00950 Isoquinoline alkaloid biosynthesis;map01110 Biosynthesis of secondary metabolites
Com_5549_pos	N-Feruloyltyramine	cpd:C02717	N-Feruloyltyramine; trans-N-Feruloyltyramine	C18H19NO4
Com_2486_pos	S-Adenosylmethionine	cpd:C00019	S-Adenosyl-L-methionine; S-Adenosylmethionine; AdoMet; SAM	C15H22N6O5S	map00261 Monobactam biosynthesis;map00270 Cysteine and methionine metabolism;map00330 Arginine and proline metabolism;map00908 Zeatin biosynthesis;map01100 Metabolic pathways;map01110 Biosynthesis of secondary metabolites;map01230 Biosynthesis of amino acids;map04122 Sulfur relay system
Com_1_pos	Oleamide	cpd:C19670	Oleamide; Oleyl amide; (Z)-9-Octadecenamide	C18H35NO
Com_2800_pos	5-Methylcytosine	cpd:C02376	5-Methylcytosine	C5H7N3O	map00240 Pyrimidine metabolism
Com_3744_pos	Benzoylformic Acid	cpd:C02137	alpha-Oxo-benzeneacetic acid; Benzoylformate; Benzoylformic acid; Phenylglyoxylic acid; Phenylglyoxylate; 2-Oxo-2-phenylacetate	C8H6O3	map00360 Phenylalanine metabolism
Com_767_pos	L-Threonine	cpd:C00188	L-Threonine; 2-Amino-3-hydroxybutyric acid	C4H9NO3	map00260 Glycine, serine and threonine metabolism;map00261 Monobactam biosynthesis;map00290 Valine, leucine and isoleucine biosynthesis;map00860 Porphyrin and chlorophyll metabolism;map00970 Aminoacyl-tRNA biosynthesis;map01100 Metabolic pathways;map01110 Biosynthesis of secondary metabolites;map01230 Biosynthesis of amino acids;map02010 ABC transporters
Com_515_pos	Docosahexaenoic acid	cpd:C06429	(4Z,7Z,10Z,13Z,16Z,19Z)-Docosahexaenoic acid; 4,7,10,13,16,19-Docosahexaenoic acid; Docosahexaenoic acid; Docosahexaenoate	C22H32O2	map01040 Biosynthesis of unsaturated fatty acids
Com_4458_pos	Syringetin	cpd:C11620	Syringetin; 3',5'-O-Dimethylmyricetin; 3,5,7,4'-Tetrahydroxy-3',5'-dimethoxyflavone	C17H14O8	map00944 Flavone and flavonol biosynthesis
Com_136_pos	Pyroglutamic acid	cpd:C01879	5-Oxoproline; Pidolic acid; Pyroglutamic acid; 5-Pyrrolidone-2-carboxylic acid; Pyroglutamate; 5-Oxo-L-proline; L-Pyroglutamic acid; L-5-Pyrrolidone-2-carboxylic acid	C5H7NO3	map00480 Glutathione metabolism
Com_996_pos	Oleanolic acid	cpd:C17148	Oleanolic acid; 3beta-Hydroxyolean-12-en-28-oic acid; Astrantiagenin C; Caryophyllin; Oleanolate	C30H48O3
Com_581_pos	Benzoic acid	cpd:C00180	Benzoate; Benzoic acid; Benzenecarboxylic acid; Phenylformic acid; Dracylic acid	C7H6O2	map00360 Phenylalanine metabolism;map01100 Metabolic pathways;map01110 Biosynthesis of secondary metabolites
Com_46_pos	L-Phenylalanine	cpd:C00079	L-Phenylalanine; (S)-alpha-Amino-beta-phenylpropionic acid	C9H11NO2	map00360 Phenylalanine metabolism;map00400 Phenylalanine, tyrosine and tryptophan biosynthesis;map00460 Cyanoamino acid metabolism;map00940 Phenylpropanoid biosynthesis;map00960 Tropane, piperidine and pyridine alkaloid biosynthesis;map00966 Glucosinolate biosynthesis;map00970 Aminoacyl-tRNA biosynthesis;map01100 Metabolic pathways;map01110 Biosynthesis of secondary metabolites;map01210 2-Oxocarb…
Com_4931_pos	Indole-3-acetamide	cpd:C02693	(Indol-3-yl)acetamide; Indole-3-acetamide	C10H10N2O	map00380 Tryptophan metabolism
Com_2625_pos	Methyl caffeate	cpd:C10477	Methyl caffeate	C10H10O4
Com_9212_pos	Icariin	cpd:C17555	Icariin	C33H40O15
Com_1969_pos	Adenosine	cpd:C00212	Adenosine	C10H13N5O4	map00230 Purine metabolism;map01100 Metabolic pathways
Com_6857_pos	10-Formyl-THF	cpd:C00234	10-Formyltetrahydrofolate; 10-Formyl-THF	C20H23N7O7	map00670 One carbon pool by folate;map00970 Aminoacyl-tRNA biosynthesis;map01100 Metabolic pathways;map01200 Carbon metabolism
Com_9973_pos	Linoleic acid	cpd:C01595	Linoleate; Linoleic acid; (9Z,12Z)-Octadecadienoic acid; 9-cis,12-cis-Octadecadienoate; 9-cis,12-cis-Octadecadienoic acid	C18H32O2	map00591 Linoleic acid metabolism;map01040 Biosynthesis of unsaturated fatty acids;map01100 Metabolic pathways
Com_5347_pos	Sinapyl Alcohol	cpd:C02325	Sinapyl alcohol; Sinapoyl alcohol	C11H14O4	map00940 Phenylpropanoid biosynthesis;map01100 Metabolic pathways;map01110 Biosynthesis of secondary metabolites
Com_2285_pos	Thromboxane B2	cpd:C05963	Thromboxane B2; TXB2	C20H34O6	map00590 Arachidonic acid metabolism;map01100 Metabolic pathways
Com_555_pos	Indole	cpd:C00463	Indole; 2,3-Benzopyrrole	C8H7N	map00380 Tryptophan metabolism;map00400 Phenylalanine, tyrosine and tryptophan biosynthesis;map00402 Benzoxazinoid biosynthesis;map01100 Metabolic pathways;map01110 Biosynthesis of secondary metabolites
Com_6738_pos	Harmine	cpd:C06538	Harmine	C13H12N2O
Com_8688_pos	7-Demethylsuberosin	cpd:C18083	Demethylsuberosin; 7-Demethylsuberosin	C14H14O3
Com_1536_pos	Senecionine	cpd:C06176	Senecionine	C18H25NO5	map00960 Tropane, piperidine and pyridine alkaloid biosynthesis;map01110 Biosynthesis of secondary metabolites
Com_3253_pos	Suberic acid	cpd:C08278	Suberic acid; Cork acid; 1,8-Octanedioic acid; Octanedioic acid; 1,6-Hexanedicarboxylic acid	C8H14O4
Com_274_pos	L-Tyrosine	cpd:C00082	L-Tyrosine; (S)-3-(p-Hydroxyphenyl)alanine; (S)-2-Amino-3-(p-hydroxyphenyl)propionic acid; Tyrosine	C9H11NO3	map00130 Ubiquinone and other terpenoid-quinone biosynthesis;map00261 Monobactam biosynthesis;map00350 Tyrosine metabolism;map00360 Phenylalanine metabolism;map00400 Phenylalanine, tyrosine and tryptophan biosynthesis;map00460 Cyanoamino acid metabolism;map00730 Thiamine metabolism;map00940 Phenylpropanoid biosynthesis;map00950 Isoquinoline alkaloid biosynthesis;map00965 Betalain biosynthesis;map…
Com_6809_pos	Azelaic Acid	cpd:C08261	Azelaic acid; Nonanedioic acid; 1,7-Heptanedicarboxylic acid	C9H16O4
Com_60_pos	L-Glutamic acid	cpd:C00025	L-Glutamate; L-Glutamic acid; L-Glutaminic acid; Glutamate	C5H9NO4	map00220 Arginine biosynthesis;map00250 Alanine, aspartate and glutamate metabolism;map00330 Arginine and proline metabolism;map00332 Carbapenem biosynthesis;map00340 Histidine metabolism;map00430 Taurine and hypotaurine metabolism;map00480 Glutathione metabolism;map00630 Glyoxylate and dicarboxylate metabolism;map00650 Butanoate metabolism;map00660 C5-Branched dibasic acid metabolism;map00860 Po…
Com_35_pos	Stearamide	cpd:C13846	Octadecanamide; Stearamide; Stearic acid amide	C18H37NO
Com_2387_pos	Sarsasapogenin	cpd:C03963	Sarsasapogenin; (25S)-5beta-Spirostan-3beta-ol	C27H44O3
Com_169_pos	Kaempferol	cpd:C05903	Kaempferol; 3,4',5,7-Tetrahydroxyflavone; 3,5,7-Trihydroxy-2-(4-hydroxyphenyl)-4H-1-benzopyran-4-one; 5,7,4'-Trihydroxyflavonol; C.I. 75640; Indigo yellow; Kaempherol; Kempferol; Nimbecetin; Pelargidenolon; Populnetin; Rhamnolutein; Rhamnolutin; Robigenin; Swartziol; Trifolitin	C15H10O6	map00941 Flavonoid biosynthesis;map00944 Flavone and flavonol biosynthesis;map01100 Metabolic pathways;map01110 Biosynthesis of secondary metabolites
Com_3610_pos	4'-Demethylepipodophyllotoxin	cpd:C21185	4'-Demethylepipodophyllotoxin; (-)-4'-Demethylepipodophyllotoxin; (5R,5aR,8aR,9S)-9-Hydroxy-5-(4-hydroxy-3,5-dimethoxyphenyl)-5,8,8a,9-tetrahydrofuro[3',4':6,7]naphtho[2,3-d][1,3]dioxol-6(5aH)-one	C21H20O8
Com_2599_pos	Pheophorbide A	cpd:C18021	Pheophorbide a	C35H36N4O5	map00860 Porphyrin and chlorophyll metabolism;map01110 Biosynthesis of secondary metabolites
Com_8835_pos	Cucurbitacin I	cpd:C08800	Cucurbitacin I	C30H42O7
Com_369_pos	Indole-3-Carboxaldehyde	cpd:C08493	Indole-3-carboxaldehyde; Indole-3-carbaldehyde	C9H7NO
Com_3623_pos	Butein	cpd:C08578	Butein	C15H12O5	map00941 Flavonoid biosynthesis
Com_1045_pos	Betulin	cpd:C08618	Betulin	C30H50O2
Com_3014_pos	Naringenin	cpd:C00509	Naringenin; 4',5,7-Trihydroxyflavanone; (2S)-Naringenin; (-)-(2S)-Naringenin	C15H12O5	map00941 Flavonoid biosynthesis;map00943 Isoflavonoid biosynthesis;map01100 Metabolic pathways;map01110 Biosynthesis of secondary metabolites
Com_1866_pos	L-Citrulline	cpd:C00327	L-Citrulline; 2-Amino-5-ureidovaleric acid; Citrulline	C6H13N3O3	map00220 Arginine biosynthesis;map01100 Metabolic pathways;map01110 Biosynthesis of secondary metabolites;map01230 Biosynthesis of amino acids
Com_573_pos	p-Coumaric acid	cpd:C00811	4-Coumarate; p-Coumaric acid; trans-4-Hydroxycinnamate; trans-p-Hydroxycinnamate; 4-Hydroxycinnamic acid; 4-Hydroxycinnamate	C9H8O3	map00130 Ubiquinone and other terpenoid-quinone biosynthesis;map00350 Tyrosine metabolism;map00360 Phenylalanine metabolism;map00940 Phenylpropanoid biosynthesis;map00950 Isoquinoline alkaloid biosynthesis;map01100 Metabolic pathways;map01110 Biosynthesis of secondary metabolites
Com_122_pos	Trifolin	cpd:C12626	Kaempferol-3-O-galactoside; Kaempferol 3-O-beta-D-galactoside; Trifolin	C21H20O11	map00944 Flavone and flavonol biosynthesis
Com_1658_pos	Stigmasterol	cpd:C05442	Stigmasterol	C29H48O	map00100 Steroid biosynthesis;map01110 Biosynthesis of secondary metabolites
Com_1184_pos	Pantothenic acid	cpd:C00864	Pantothenate; Pantothenic acid; (R)-Pantothenate	C9H17NO5	map00410 beta-Alanine metabolism;map00770 Pantothenate and CoA biosynthesis;map01100 Metabolic pathways;map01110 Biosynthesis of secondary metabolites
Com_1756_pos	Angiotensin IV	cpd:C15849	Angiotensin IV; Angiotensin II, 1-des-asn-2-arg	C40H54N8O8
Com_679_pos	Coumarin	cpd:C05851	Coumarin; Coumarine; Cumarin; 2H-1-Benzopyran-2-one; 1,2-Benzopyrone; 2-Propenoic acid, 3-(2-hydroxyphenyl)-, delta-lactone; 5,6-Benzo-2-pyrone; Benzo-alpha-pyrone; cis-o-Coumarinic acid lactone; Coumarinic anhydride; o-Hydroxycinnamic acid lactone; Rattex; Tonka bean camphor	C9H6O2	map00940 Phenylpropanoid biosynthesis;map01110 Biosynthesis of secondary metabolites
Com_5594_pos	Neocnidilide	cpd:C17002	Neocnidilide	C12H18O2
Com_6198_pos	Trachelogenin	cpd:C10891	Trachelogenin; (-)-Trachelogenin	C21H24O7
Com_1008_pos	Asparagine	cpd:C16438	Asparagine	C4H8N2O3
Com_5521_pos	Pleuromutilin	cpd:C09169	Pleuromutilin; Pleuromulin	C22H34O5
Com_3558_pos	Adenine	cpd:C00147	Adenine; 6-Aminopurine	C5H5N5	map00230 Purine metabolism;map00908 Zeatin biosynthesis;map01100 Metabolic pathways
Com_1108_pos	Rutin	cpd:C05625	Rutin; 3-[[6-O-(6-Deoxy-alpha-L-mannopyranosyl)-beta-D-glucopyranosyl]oxy]-2-(3,4-dihydroxyphenyl)-5,7-dihydroxy-4H-1-benzopyran-4-one; Quercetin 3-rutinoside; Rutoside; Phytomelin	C27H30O16	map00944 Flavone and flavonol biosynthesis;map01100 Metabolic pathways;map01110 Biosynthesis of secondary metabolites
Com_355_pos	Nicotianamine	cpd:C05324	Nicotianamine	C12H21N3O6
Com_1754_pos	Trehalose 6-phosphate	cpd:C00689	alpha,alpha'-Trehalose 6-phosphate; Trehalose 6-phosphate	C12H23O14P	map00500 Starch and sucrose metabolism;map01100 Metabolic pathways
Com_1892_pos	2,6-Xylidine	cpd:C11004	2,6-Dimethylaniline; 2,6-DMA; 2,6-Xylidine	C8H11N
Com_856_pos	Patchouli alcohol	cpd:C09705	Patchouli alcohol	C15H26O
Com_597_pos	Salicylic acid	cpd:C00805	Salicylate; o-Hydroxybenzoic acid; Salicylic acid	C7H6O3	map00360 Phenylalanine metabolism;map01100 Metabolic pathways;map01110 Biosynthesis of secondary metabolites;map04075 Plant hormone signal transduction
Com_6708_pos	Hyperin	cpd:C10073	Hyperin; Quercetin 3-galactoside	C21H20O12
Com_148_pos	Pipecolinic acid	cpd:C00408	L-Pipecolate; Pipecolinic acid; Pipecolic acid; 2-Piperidinecarboxylic acid; (S)-Piperidine-2-carboxylic acid	C6H11NO2	map00310 Lysine degradation;map00960 Tropane, piperidine and pyridine alkaloid biosynthesis;map01100 Metabolic pathways;map01110 Biosynthesis of secondary metabolites
Com_1775_pos	CLOFAZIMINE	cpd:C06915	Clofazimine	C27H22Cl2N4
Com_7390_pos	Gatifloxacin	cpd:C07661	Gatifloxacin; AM 1155	C19H22FN3O4
Com_1625_pos	D-Glucose 6-phosphate	cpd:C00092	D-Glucose 6-phosphate; Glucose 6-phosphate; Robison ester	C6H13O9P	map00500 Starch and sucrose metabolism;map00562 Inositol phosphate metabolism;map01100 Metabolic pathways
Com_3008_pos	Phloretin	cpd:C00774	Phloretin	C15H14O5
Com_8003_pos	Mangiferin	cpd:C10077	Mangiferin; Chinomin	C19H18O11

## Sheet: meta_neg_hmdb_anno
Table S6 Metabolite annotation using the KEGG, Lipidmaps, and HMDB databases.
ID	Name	Formula	HMDB_ID	tax_Kingdom	tax_SuperClass	tax_Class	tax_SubClass	tax_DirectParent	Source
Com_1669_neg	Coniferin	C16 H22 O8	HMDB0013682	Organic compounds	Organooxygen compounds	Carbohydrates and carbohydrate conjugates	Glycosyl compounds	Phenolic glycosides	Endogenous;Food;Biological
Com_2180_neg	Heneicosanoic acid	C21 H42 O2	HMDB0002345	Organic compounds	Lipids and lipid-like molecules	Fatty Acyls	Fatty acids and conjugates	Long-chain fatty acids	Endogenous;Food;Biological
Com_1974_neg	Thymine	C5 H6 N2 O2	HMDB0000262	Organic compounds	Organoheterocyclic compounds	Diazines	Pyrimidines and pyrimidine derivatives	Hydroxypyrimidines	Endogenous;Food;Biological
Com_2993_neg	Hesperetin 5-O-glucoside	C22 H24 O11	HMDB0037535	Organic compounds	Phenylpropanoids and polyketides	Flavonoids	Flavonoid glycosides	Flavonoid O-glycosides	Food;Biological
Com_2581_neg	Naringin dihydrochalcone	C27 H34 O14	HMDB0002927	Organic compounds	Phenylpropanoids and polyketides	Flavonoids	Flavonoid glycosides	Flavonoid-7-O-glycosides	Food;Biological
Com_3281_neg	Cholic acid	C24 H40 O5	HMDB0000619	Organic compounds	Lipids and lipid-like molecules	Steroids and steroid derivatives	Bile acids, alcohols and derivatives	Trihydroxy bile acids, alcohols and derivatives	Endogenous;Food
Com_2529_neg	Calcitriol	C27 H44 O3	HMDB0001903	Organic compounds	Lipids and lipid-like molecules	Steroids and steroid derivatives	Vitamin D and derivatives	Vitamin D and derivatives	Endogenous;Food
Com_698_neg	2-Isopropylmalate	C7 H12 O5	HMDB0000402	Organic compounds	Lipids and lipid-like molecules	Fatty Acyls	Fatty acids and conjugates	Hydroxy fatty acids	Food;Endogenous;Biological
Com_333_neg	Lauric acid	C12 H24 O2	HMDB0000638	Organic compounds	Lipids and lipid-like molecules	Fatty Acyls	Fatty acids and conjugates	Medium-chain fatty acids	Endogenous;Food;Synthetic;Biological
Com_2545_neg	Deoxycholic acid	C24 H40 O4	HMDB0000626	Organic compounds	Lipids and lipid-like molecules	Steroids and steroid derivatives	Bile acids, alcohols and derivatives	Dihydroxy bile acids, alcohols and derivatives	Endogenous;Food
Com_1214_neg	Decanoic acid	C10 H20 O2	HMDB0000511	Organic compounds	Lipids and lipid-like molecules	Fatty Acyls	Fatty acids and conjugates	Medium-chain fatty acids	Endogenous;Food;Biological
Com_11_neg	Pyruvic acid	C3 H4 O3	HMDB0000243	Organic compounds	Organic acids and derivatives	Keto acids and derivatives	Alpha-keto acids and derivatives	Alpha-keto acids and derivatives	Endogenous;Food;Biological
Com_372_neg	3,4,5-trihydroxycyclohex-1-ene-1-carboxylic acid	C7 H10 O5	HMDB0130150	_	_	_	_	_	Endogenous
Com_153_neg	N-Acetylneuraminic Acid	C11 H19 N O9	HMDB0000230	Organic compounds	Organic oxygen compounds	Organooxygen compounds	Carbohydrates and carbohydrate conjugates	N-acylneuraminic acids	Endogenous;Food;Biological
Com_1059_neg	2'-Deoxyinosine 5'-monophosphate	C10 H13 N4 O7 P	HMDB0006555	Organic compounds	Nucleosides, nucleotides, and analogues	Purine nucleotides	Purine deoxyribonucleotides	Purine 2'-deoxyribonucleoside monophosphates	Endogenous
Com_906_neg	Equol	C15 H14 O3	HMDB0141948	Organic compounds	Phenylpropanoids and polyketides	Isoflavonoids	O-methylated isoflavonoids	4'-O-methylated isoflavonoids	Endogenous;Biological
Com_491_neg	Xanthosine	C10 H12 N4 O6	HMDB0000299	Organic compounds	Nucleosides, nucleotides, and analogues	Purine nucleosides	_	Purine nucleosides	Endogenous;Food;Biological
Com_957_neg	Docosanoic acid	C22 H44 O2	HMDB0000944	Organic compounds	Lipids and lipid-like molecules	Fatty Acyls	Fatty acids and conjugates	Very long-chain fatty acids	Endogenous;Food;Synthetic;Biological
Com_1010_neg	2'-O-methyladenosine	C11 H15 N5 O4	HMDB0004326	Organic compounds	Nucleosides, nucleotides, and analogues	Purine nucleosides	_	Purine nucleosides	Endogenous
Com_791_neg	2'-Deoxyinosine	C10 H12 N4 O4	HMDB0000071	Organic compounds	Nucleosides, nucleotides, and analogues	Purine nucleosides	Purine 2'-deoxyribonucleosides	Purine 2'-deoxyribonucleosides	Endogenous;Food;Biological
Com_500_neg	AICA ribonucleotide	C9 H15 N4 O8 P	HMDB0001517	Organic compounds	Nucleosides, nucleotides, and analogues	Imidazole ribonucleosides and ribonucleotides	1-ribosyl-imidazolecarboxamides	1-ribosyl-imidazolecarboxamides	Endogenous;Food;Biological
Com_223_neg	Lauric acid ethyl ester	C14 H28 O2	HMDB0033788	Organic compounds	Lipids and lipid-like molecules	Fatty Acyls	Fatty acid esters	Fatty acid esters	Endogenous;Food;Biological
Com_563_neg	N-Propionylglycine	C5 H9 N O3	HMDB0000783	Organic compounds	Organic acids and derivatives	Carboxylic acids and derivatives	Amino acids, peptides, and analogues	N-acyl-alpha amino acids	Endogenous
Com_48_neg	Ethyl myristate	C16 H32 O2	HMDB0034153	Organic compounds	Lipids and lipid-like molecules	Fatty Acyls	Fatty acid esters	Fatty acid esters	Endogenous;Food;Biological
Com_203_neg	Elaidic acid	C18 H34 O2	HMDB0000573	Organic compounds	Lipids and lipid-like molecules	Fatty Acyls	Fatty acids and conjugates	Long-chain fatty acids	Endogenous;Food;Biological
Com_210_neg	D-Saccharic acid	C6 H10 O8	HMDB0000663	Organic compounds	Organic oxygen compounds	Organooxygen compounds	Carbohydrates and carbohydrate conjugates	Glucuronic acid derivatives	Endogenous
Com_40_neg	DL-Malic acid	C4 H6 O5	HMDB0000744	Organic compounds	Organic acids and derivatives	Hydroxy acids and derivatives	Beta hydroxy acids and derivatives	Beta hydroxy acids and derivatives	Endogenous;Food;Biological
Com_610_neg	Nonanoic acid	C9 H18 O2	HMDB0000847	Organic compounds	Lipids and lipid-like molecules	Fatty Acyls	Fatty acids and conjugates	Medium-chain fatty acids	Endogenous;Food;Biological
Com_251_neg	2-Furoic acid	C5 H4 O3	HMDB0000617	Organic compounds	Organoheterocyclic compounds	Furans	Furoic acid and derivatives	Furoic acids	Endogenous;Food;Biological
Com_616_neg	Oxaloacetate	C4 H4 O5	HMDB0000223	Organic compounds	Organic acids and derivatives	Keto acids and derivatives	Short-chain keto acids and derivatives	Short-chain keto acids and derivatives	Endogenous;Food;Biological
Com_2609_neg	Nerol	C10 H18 O	HMDB0005812	Organic compounds	Lipids and lipid-like molecules	Prenol lipids	Monoterpenoids	Acyclic monoterpenoids	Food;Endogenous;Biological
Com_863_neg	7-Methylxanthine	C6 H6 N4 O2	HMDB0001991	Organic compounds	Organoheterocyclic compounds	Imidazopyrimidines	Purines and purine derivatives	Xanthines	Endogenous;Food;Biological
Com_547_neg	L-Alanine	C3 H7 N O2	HMDB0000161	Organic compounds	Organic acids and derivatives	Carboxylic acids and derivatives	Amino acids, peptides, and analogues	Alanine and derivatives	Endogenous;Food;Synthetic;Biological
Com_2294_neg	Isochlorogenic acid C	C25 H24 O12	HMDB0030707	Organic compounds	Organooxygen compounds	Alcohols and polyols	Cyclic alcohols and derivatives	Quinic acids and derivatives	Endogenous;Food;Biological
Com_3282_neg	Rutarin	C20 H24 O10	HMDB0030884	Organic compounds	Phenylpropanoids and polyketides	Coumarins and derivatives	Coumarin glycosides	Coumarin glycosides	Endogenous;Food;Biological
Com_287_neg	D-Raffinose	C18 H32 O16	HMDB0034072	Organic compounds	Organic oxygen compounds	Organooxygen compounds	Carbohydrates and carbohydrate conjugates	Oligosaccharides	Food;Biological
Com_3563_neg	Terephthalic Acid	C8 H6 O4	HMDB0002428	Organic compounds	Benzenoids	Benzene and substituted derivatives	Benzoic acids and derivatives	P-phthalic acid and derivatives	Endogenous
Com_1606_neg	Biopterin	C9 H11 N5 O3	HMDB0000468	Organic compounds	Organoheterocyclic compounds	Pteridines and derivatives	Pterins and derivatives	Biopterins and derivatives	Endogenous
Com_3388_neg	Esculin	C15 H16 O9	HMDB0030820	Organic compounds	Phenylpropanoids and polyketides	Coumarins and derivatives	Coumarin glycosides	Coumarin glycosides	Endogenous;Food;Biological
Com_770_neg	Pentadecanoic acid	C15 H30 O2	HMDB0000826	Organic compounds	Lipids and lipid-like molecules	Fatty Acyls	Fatty acids and conjugates	Long-chain fatty acids	Endogenous;Food;Biological
Com_842_neg	Homogentisic Acid	C8 H8 O4	HMDB0001336	Organic compounds	Benzenoids	Phenols	Benzenediols	Catechols	Endogenous;Food;Biological
Com_3478_neg	Diosgenin Glucoside	C33 H52 O8	HMDB0029310	Organic compounds	Lipids and lipid-like molecules	Steroids and steroid derivatives	Steroidal glycosides	Steroidal saponins	Food;Endogenous;Biological
Com_182_neg	L-Fucose	C6 H12 O5	HMDB0000174	Organic compounds	Organic oxygen compounds	Organooxygen compounds	Carbohydrates and carbohydrate conjugates	Hexoses	Endogenous;Food;Biological
Com_3081_neg	Pyrrole-2-Carboxylic Acid	C5 H5 N O2	HMDB0004230	Organic compounds	Organoheterocyclic compounds	Pyrroles	Pyrrole carboxylic acids and derivatives	Pyrrole 2-carboxylic acids	Endogenous
Com_2176_neg	Sanguinarine	C20 H14 N O4	HMDB0029367	Organic compounds	Alkaloids and derivatives	Benzophenanthridine alkaloids	Quaternary benzophenanthridine alkaloids	Quaternary benzophenanthridine alkaloids	Endogenous;Food;Biological
Com_72_neg	Sucrose	C12 H22 O11	HMDB0000258	Organic compounds	Organic oxygen compounds	Organooxygen compounds	Carbohydrates and carbohydrate conjugates	O-glycosyl compounds	Food;Biological
Com_128_neg	L-Lactic Acid	C3 H6 O3	HMDB0000190	Organic compounds	Organic acids and derivatives	Hydroxy acids and derivatives	Alpha hydroxy acids and derivatives	Alpha hydroxy acids and derivatives	Endogenous;Food;Biological
Com_3030_neg	Hydroxysafflor Yellow A	C27 H32 O16	HMDB0030558	Organic compounds	Phenylpropanoids and polyketides	Cinnamic acids and derivatives	Hydroxycinnamic acids and derivatives	Hydroxycinnamic acids and derivatives	Endogenous;Food;Biological
Com_1537_neg	Erucic acid	C22 H42 O2	HMDB0002068	Organic compounds	Lipids and lipid-like molecules	Fatty Acyls	Fatty acids and conjugates	Very long-chain fatty acids	Food;Endogenous;Biological
Com_314_neg	Chlortetracycline	C22 H23 Cl N2 O8	HMDB0014401	Organic compounds	Phenylpropanoids and polyketides	Tetracyclines	_	Tetracyclines	Biological
Com_2721_neg	(-)-Epigallocatechin	C15 H14 O7	HMDB0038361	Organic compounds	Phenylpropanoids and polyketides	Flavonoids	Flavans	Epigallocatechins	Food;Biological
Com_523_neg	Arachidic acid	C20 H40 O2	HMDB0002212	Organic compounds	Lipids and lipid-like molecules	Fatty Acyls	Fatty acids and conjugates	Long-chain fatty acids	Food;Endogenous;Synthetic;Biological
Com_875_neg	Maltitol	C12 H24 O11	HMDB0002928	Organic compounds	Lipids and lipid-like molecules	Fatty Acyls	Fatty acyl glycosides	Fatty acyl glycosides of mono- and disaccharides	Food;Endogenous;Biological
Com_1074_neg	Corchorifatty acid F	C18 H32 O5	HMDB0035919	Organic compounds	Lipids and lipid-like molecules	Fatty Acyls	Lineolic acids and derivatives	Lineolic acids and derivatives	Endogenous;Food;Biological
Com_1166_neg	D-(-)-Salicin	C13 H18 O7	HMDB0003546	Organic compounds	Organic oxygen compounds	Organooxygen compounds	Carbohydrates and carbohydrate conjugates	Phenolic glycosides	Biological
Com_660_neg	4-Methylcatechol	C7 H8 O2	HMDB0000873	Organic compounds	Benzenoids	Phenols	Benzenediols	Catechols	Endogenous;Food;Biological
Com_1006_neg	Pentacosanoic acid	C25 H50 O2	HMDB0002361	Organic compounds	Lipids and lipid-like molecules	Fatty Acyls	Fatty acids and conjugates	Very long-chain fatty acids	Endogenous;Food;Biological
Com_301_neg	Piceid	C20 H22 O8	HMDB0030564	Organic compounds	Phenylpropanoids and polyketides	Stilbenes	Stilbene glycosides	Stilbene glycosides	Endogenous;Food;Biological
Com_1125_neg	Tridecylic acid	C13 H26 O2	HMDB0000910	Organic compounds	Lipids and lipid-like molecules	Fatty Acyls	Fatty acids and conjugates	Long-chain fatty acids	Endogenous;Food;Biological
Com_436_neg	3-Furoic acid	C5 H4 O3	HMDB0000444	Organic compounds	Organoheterocyclic compounds	Furans	Furoic acid and derivatives	Furoic acids	Endogenous
Com_1083_neg	Hydroxytyrosol	C8 H10 O3	HMDB0005784	Organic compounds	Benzenoids	Phenols	Tyrosols and derivatives	Tyrosols	Food;Biological
Com_2674_neg	Agnuside	C22 H26 O11	HMDB0036561	Organic compounds	Lipids and lipid-like molecules	Prenol lipids	Terpene glycosides	Iridoid O-glycosides	Endogenous;Food;Biological
Com_522_neg	3-Methylcrotonyl Glycine	C7 H11 N O3	HMDB0000459	Organic compounds	Organic acids and derivatives	Carboxylic acids and derivatives	Amino acids, peptides, and analogues	N-acyl-alpha amino acids	Endogenous
Com_711_neg	Nicotinamide-N-oxide	C6 H6 N2 O2	HMDB0002730	Organic compounds	Organoheterocyclic compounds	Pyridines and derivatives	Pyridinecarboxylic acids and derivatives	Nicotinamides	Endogenous
Com_193_neg	Stearic acid	C18 H36 O2	HMDB0000827	Organic compounds	Lipids and lipid-like molecules	Fatty Acyls	Fatty acids and conjugates	Long-chain fatty acids	Endogenous;Food;Synthetic;Biological
Com_633_neg	Malate	C4 H6 O5	HMDB0000156	Organic compounds	Organic acids and derivatives	Hydroxy acids and derivatives	Beta hydroxy acids and derivatives	Beta hydroxy acids and derivatives	Endogenous;Food;Biological
Com_580_neg	Gentisic acid	C7 H6 O4	HMDB0000152	Organic compounds	Benzenoids	Benzene and substituted derivatives	Benzoic acids and derivatives	Hydroxybenzoic acid derivatives	Endogenous;Food;Biological
Com_428_neg	D-Asparagine	C4 H8 N2 O3	HMDB0033780	Organic compounds	Organic acids and derivatives	Carboxylic acids and derivatives	Amino acids, peptides, and analogues	Asparagine and derivatives	Endogenous;Food
Com_25_neg	Glycolic acid	C2 H4 O3	HMDB0000115	Organic compounds	Organic acids and derivatives	Hydroxy acids and derivatives	Alpha hydroxy acids and derivatives	Alpha hydroxy acids and derivatives	Endogenous;Food;Synthetic;Biological
Com_2085_neg	16-Hydroxyhexadecanoic acid	C16 H32 O3	HMDB0006294	Organic compounds	Lipids and lipid-like molecules	Fatty Acyls	Fatty acids and conjugates	Long-chain fatty acids	Endogenous;Food;Biological
Com_178_neg	N-Acetyl-L-glutamic acid	C7 H11 N O5	HMDB0001138	Organic compounds	Organic acids and derivatives	Carboxylic acids and derivatives	Amino acids, peptides, and analogues	Glutamic acid and derivatives	Endogenous
Com_2418_neg	Hordatine A	C28 H38 N8 O4	HMDB0030461	Organic compounds	Phenylpropanoids and polyketides	2-arylbenzofuran flavonoids	_	2-arylbenzofuran flavonoids	Endogenous;Food;Biological
Com_3046_neg	Nervonic acid	C24 H46 O2	HMDB0002368	Organic compounds	Lipids and lipid-like molecules	Fatty Acyls	Fatty acids and conjugates	Very long-chain fatty acids	Endogenous;Food;Biological
Com_1562_neg	Genipin	C11 H14 O5	HMDB0035830	Organic compounds	Lipids and lipid-like molecules	Prenol lipids	Monoterpenoids	Iridoids and derivatives	Endogenous;Food;Biological
Com_227_neg	Vitamin C	C6 H8 O6	HMDB0000044	Organic compounds	Organoheterocyclic compounds	Dihydrofurans	Furanones	Butenolides	Food;Biological
Com_797_neg	trans-Aconitic acid	C6 H6 O6	HMDB0000958	Organic compounds	Organic acids and derivatives	Carboxylic acids and derivatives	Tricarboxylic acids and derivatives	Tricarboxylic acids and derivatives	Endogenous;Food;Biological
Com_1734_neg	Uridine 5'-diphosphogalactose	C15 H24 N2 O17 P2	HMDB0000302	Organic compounds	Nucleosides, nucleotides, and analogues	Pyrimidine nucleotides	Pyrimidine nucleotide sugars	Pyrimidine nucleotide sugars	Endogenous
Com_613_neg	2-Aminoisobutyric Acid	C4 H9 N O2	HMDB0001906	Organic compounds	Organic acids and derivatives	Carboxylic acids and derivatives	Amino acids, peptides, and analogues	Alpha amino acids	Endogenous
Com_452_neg	Phenylacetaldehyde	C8 H8 O	HMDB0041610	Organic compounds	Benzenoids	Benzene and substituted derivatives	_	Benzene and substituted derivatives	Food
Com_1688_neg	Argininosuccinate	C10 H18 N4 O6	HMDB0000052	Organic compounds	Organic acids and derivatives	Carboxylic acids and derivatives	Amino acids, peptides, and analogues	Aspartic acid and derivatives	Endogenous
Com_1951_neg	Propylparaben	C10 H12 O3	HMDB0032574	Organic compounds	Benzenoids	Benzene and substituted derivatives	Benzoic acids and derivatives	p-Hydroxybenzoic acid alkyl esters	Endogenous;Food
Com_981_neg	Mannitol	C6 H14 O6	HMDB0000765	Organic compounds	Organic oxygen compounds	Organooxygen compounds	Carbohydrates and carbohydrate conjugates	Sugar alcohols	Endogenous;Food;Biological
Com_98_neg	1,3,7-Trimethyluric acid	C8 H10 N4 O3	HMDB0002123	Organic compounds	Organoheterocyclic compounds	Imidazopyrimidines	Purines and purine derivatives	Xanthines	Endogenous;Food;Biological
Com_18_neg	Gluconic acid	C6 H12 O7	HMDB0000625	Organic compounds	Organic oxygen compounds	Organooxygen compounds	Carbohydrates and carbohydrate conjugates	Sugar acids and derivatives	Endogenous
Com_723_neg	Lignoceric acid	C24 H48 O2	HMDB0002003	Organic compounds	Lipids and lipid-like molecules	Fatty Acyls	Fatty acids and conjugates	Very long-chain fatty acids	Food;Endogenous;Biological
Com_1607_neg	Tretinoin	C20 H28 O2	HMDB0002369	Organic compounds	Lipids and lipid-like molecules	Prenol lipids	Retinoids	Retinoids	Endogenous;Food;Synthetic
Com_23_neg	Acrylic acid	C3 H4 O2	HMDB0031647	Organic compounds	Organic acids and derivatives	Carboxylic acids and derivatives	Acrylic acids and derivatives	Acrylic acids	Endogenous;Food
Com_53_neg	L-Threonic acid-1,4-lactone	C4 H6 O4	HMDB0000940	Organic compounds	Organoheterocyclic compounds	Lactones	Gamma butyrolactones	Gamma butyrolactones	Endogenous
Com_2025_neg	Pantetheine	C11 H22 N2 O4 S	HMDB0003426	Organic compounds	Organic acids and derivatives	Carboxylic acids and derivatives	Amino acids, peptides, and analogues	Beta amino acids and derivatives	Endogenous
Com_761_neg	Myristoleic Acid	C14 H26 O2	HMDB0002000	Organic compounds	Lipids and lipid-like molecules	Fatty Acyls	Fatty acids and conjugates	Long-chain fatty acids	Endogenous;Food;Biological
Com_792_neg	cis-5,8,11,14,17-Eicosapentaenoic acid	C20 H30 O2	HMDB0001999	Organic compounds	Lipids and lipid-like molecules	Fatty Acyls	Fatty acids and conjugates	Long-chain fatty acids	Endogenous;Food;Biological
Com_293_neg	Vanillyl alcohol	C8 H10 O3	HMDB0032012	Organic compounds	Benzenoids	Phenols	Methoxyphenols	Methoxyphenols	Endogenous;Food;Biological
Com_2961_neg	Protoporphyrin IX	C34 H34 N4 O4	HMDB0000241	Organic compounds	Organoheterocyclic compounds	Tetrapyrroles and derivatives	Porphyrins	Porphyrins	Endogenous;Food;Biological
Com_1329_neg	Fumaric Acid	C4 H4 O4	HMDB0000134	Organic compounds	Organic acids and derivatives	Carboxylic acids and derivatives	Dicarboxylic acids and derivatives	Dicarboxylic acids and derivatives	Endogenous;Food;Synthetic;Biological
Com_3006_neg	Cinnamic Acid	C9 H8 O2	HMDB0000567	Organic compounds	Phenylpropanoids and polyketides	Cinnamic acids and derivatives	Cinnamic acids	Cinnamic acids	Endogenous;Food;Biological
Com_214_neg	7-Methylguanosine	C11 H17 N5 O5	HMDB0001107	Organic compounds	Nucleosides, nucleotides, and analogues	Purine nucleosides	_	Purine nucleosides	Endogenous
Com_903_neg	Glycerol	C3 H8 O3	HMDB0000131	Organic compounds	Organic oxygen compounds	Organooxygen compounds	Carbohydrates and carbohydrate conjugates	Sugar alcohols	Endogenous;Food;Synthetic;Biological
Com_666_neg	N-Acetyl-D-Glucosamine	C8 H15 N O6	HMDB0000215	Organic compounds	Organic oxygen compounds	Organooxygen compounds	Carbohydrates and carbohydrate conjugates	Acylaminosugars	Endogenous;Food;Biological
Com_232_neg	L-Serine	C3 H7 N O3	HMDB0000187	Organic compounds	Organic acids and derivatives	Carboxylic acids and derivatives	Amino acids, peptides, and analogues	Serine and derivatives	Endogenous;Food;Synthetic;Biological
Com_681_neg	Maltotetraose	C24 H42 O21	HMDB0001296	Organic compounds	Organic oxygen compounds	Organooxygen compounds	Carbohydrates and carbohydrate conjugates	Oligosaccharides	Endogenous;Food;Biological
Com_426_neg	D-myo-Inositol 1,4-bisphosphate	C6 H14 O12 P2	HMDB0000968	Organic compounds	Organic oxygen compounds	Organooxygen compounds	Alcohols and polyols	Inositol phosphates	Endogenous
Com_230_neg	Methylmalonic acid	C4 H6 O4	HMDB0000202	Organic compounds	Organic acids and derivatives	Carboxylic acids and derivatives	Dicarboxylic acids and derivatives	Dicarboxylic acids and derivatives	Endogenous
Com_106_neg	Mesaconic acid	C5 H6 O4	HMDB0000634	Organic compounds	Lipids and lipid-like molecules	Fatty Acyls	Fatty acids and conjugates	Methyl-branched fatty acids	Endogenous;Food
Com_376_neg	D-Sorbitol 6-phosphate	C6 H15 O9 P	HMDB0005831	Organic compounds	Organic oxygen compounds	Organooxygen compounds	Carbohydrates and carbohydrate conjugates	Monosaccharide phosphates	Endogenous
Com_367_neg	Ursolic acid	C30 H48 O3	HMDB0002395	Organic compounds	Lipids and lipid-like molecules	Prenol lipids	Triterpenoids	Triterpenoids	Endogenous;Food;Biological
Com_869_neg	L-Aspartic acid	C4 H7 N O4	HMDB0000191	Organic compounds	Organic acids and derivatives	Carboxylic acids and derivatives	Amino acids, peptides, and analogues	Aspartic acid and derivatives	Endogenous;Food;Biological
Com_895_neg	Vanillactic acid	C10 H12 O5	HMDB0000913	Organic compounds	Phenylpropanoids and polyketides	Phenylpropanoic acids	_	Phenylpropanoic acids	Endogenous;Biological
Com_1134_neg	Val-Ser	C8 H16 N2 O4	HMDB0029136	Organic compounds	Organic acids and derivatives	Carboxylic acids and derivatives	Amino acids, peptides, and analogues	Dipeptides	Endogenous
Com_52_neg	Citric acid	C6 H8 O7	HMDB0000094	Organic compounds	Organic acids and derivatives	Carboxylic acids and derivatives	Tricarboxylic acids and derivatives	Tricarboxylic acids and derivatives	Endogenous;Food;Synthetic;Biological
Com_146_neg	Threonine	C4 H9 N O3	HMDB0000167	Organic compounds	Organic acids and derivatives	Carboxylic acids and derivatives	Amino acids, peptides, and analogues	L-alpha-amino acids	Food;Synthetic;Biological
Com_27_neg	Astilbin	C21 H22 O11	HMDB0033850	Organic compounds	Phenylpropanoids and polyketides	Flavonoids	Flavonoid glycosides	Flavonoid-3-O-glycosides	Food;Biological
Com_156_neg	Oxoadipic acid	C6 H8 O5	HMDB0000225	Organic compounds	Organic acids and derivatives	Keto acids and derivatives	Medium-chain keto acids and derivatives	Medium-chain keto acids and derivatives	Endogenous;Food;Biological
Com_155_neg	L-Histidine	C6 H9 N3 O2	HMDB0000177	Organic compounds	Organic acids and derivatives	Carboxylic acids and derivatives	Amino acids, peptides, and analogues	Histidine and derivatives	Food;Synthetic;Biological
Com_1794_neg	Abscisic acid	C15 H20 O4	HMDB0036093	Organic compounds	Lipids and lipid-like molecules	Prenol lipids	Sesquiterpenoids	Abscisic acids and derivatives	Endogenous;Food;Biological
Com_916_neg	Chlorogenic acid	C16 H18 O9	HMDB0003164	Organic compounds	Organic oxygen compounds	Organooxygen compounds	Alcohols and polyols	Quinic acids and derivatives	Food;Biological
Com_406_neg	Piceatannol	C14 H12 O4	HMDB0004215	Organic compounds	Phenylpropanoids and polyketides	Stilbenes	_	Stilbenes	Endogenous;Biological
Com_124_neg	Catechin	C15 H14 O6	HMDB0002780	Organic compounds	Phenylpropanoids and polyketides	Flavonoids	Flavans	Catechins	Food;Biological
Com_3004_neg	Corchorifatty acid B	C18 H28 O4	HMDB0033243	Organic compounds	Lipids and lipid-like molecules	Fatty Acyls	Lineolic acids and derivatives	Lineolic acids and derivatives	Food;Endogenous;Biological

## Sheet: meta_pos_hmdb_anno
Table S6 Metabolite annotation using the KEGG, Lipidmaps, and HMDB databases.
ID	Name	Formula	HMDB_ID	tax_Kingdom	tax_SuperClass	tax_Class	tax_SubClass	tax_DirectParent	Source
Com_8858_pos	N-(2-Furoyl)glycine	C7 H7 N O4	HMDB0000439	Organic compounds	Organic acids and derivatives	Carboxylic acids and derivatives	Amino acids, peptides, and analogues	N-acyl-alpha amino acids	Endogenous;Biological
Com_2553_pos	Pantothenol	C9 H19 N O4	HMDB0004231	Organic compounds	Lipids and lipid-like molecules	Fatty Acyls	Fatty amides	N-acyl amines	Endogenous;Food;Biological
Com_1227_pos	(+)-ar-Turmerone	C15 H20 O	HMDB0035612	Organic compounds	Lipids and lipid-like molecules	Prenol lipids	Sesquiterpenoids	Sesquiterpenoids	Endogenous;Food;Biological
Com_2179_pos	Sebacic acid	C10 H18 O4	HMDB0000792	Organic compounds	Lipids and lipid-like molecules	Fatty Acyls	Fatty acids and conjugates	Medium-chain fatty acids	Endogenous;Food;Synthetic
Com_571_pos	Isorhamnetin	C16 H12 O7	HMDB0002655	Organic compounds	Phenylpropanoids and polyketides	Flavonoids	Flavones	Flavonols	Food;Biological
Com_4912_pos	Formononetin	C16 H12 O4	HMDB0005808	Organic compounds	Phenylpropanoids and polyketides	Isoflavonoids	O-methylated isoflavonoids	4'-O-methylisoflavones	Food;Biological
Com_946_pos	Geranylacetone	C13 H22 O	HMDB0031846	Organic compounds	Lipids and lipid-like molecules	Prenol lipids	Monoterpenoids	Acyclic monoterpenoids	Endogenous;Food;Biological
Com_5742_pos	Butylparaben	C11 H14 O3	HMDB0032575	Organic compounds	Benzenoids	Benzene and substituted derivatives	Benzoic acids and derivatives	p-Hydroxybenzoic acid alkyl esters	Endogenous;Food;Synthetic
Com_2476_pos	Tetracycline	C22 H24 N2 O8	HMDB0014897	Organic compounds	Phenylpropanoids and polyketides	Tetracyclines	_	Tetracyclines	Biological
Com_1714_pos	Adenosine 5'-monophosphate	C10 H14 N5 O7 P	HMDB0000045	Organic compounds	Nucleosides, nucleotides, and analogues	Purine nucleotides	Purine ribonucleotides	Purine ribonucleoside monophosphates	Endogenous
Com_10_pos	Trigonelline	C7 H7 N O2	HMDB0000875	Organic compounds	Alkaloids and derivatives	_	_	Alkaloids and derivatives	Endogenous;Food;Biological
Com_274_pos	L-Tyrosine	C9 H11 N O3	HMDB0000158	Organic compounds	Organic acids and derivatives	Carboxylic acids and derivatives	Amino acids, peptides, and analogues	Tyrosine and derivatives	Endogenous;Food;Synthetic;Biological
Com_3744_pos	Benzoylformic Acid	C8 H6 O3	HMDB0001587	Organic compounds	Benzenoids	Benzene and substituted derivatives	Benzoyl derivatives	Benzoyl derivatives	Endogenous
Com_5549_pos	N-Feruloyltyramine	C18 H19 N O4	HMDB0029365	Organic compounds	Benzenoids	Phenols	Methoxyphenols	Methoxyphenols	Endogenous;Food;Biological
Com_956_pos	Iprodione	C13 H13 Cl2 N3 O3	HMDB0031795	Organic compounds	Organoheterocyclic compounds	Azolidines	Imidazolidines	Phenylhydantoins	Endogenous;Food;Synthetic
Com_2417_pos	N-Glycyl-L-Leucine	C8 H16 N2 O3	HMDB0000759	Organic compounds	Organic acids and derivatives	Carboxylic acids and derivatives	Amino acids, peptides, and analogues	Peptides	Endogenous
Com_6359_pos	Vitamin A	C20 H30 O	HMDB0000305	Organic compounds	Lipids and lipid-like molecules	Prenol lipids	Retinoids	Retinoids	Endogenous;Food;Synthetic;Biological
Com_2841_pos	Spermine	C10 H26 N4	HMDB0001256	Organic compounds	Organic nitrogen compounds	Organonitrogen compounds	Amines	Dialkylamines	Endogenous;Food;Biological
Com_721_pos	N-Phenylacetylglycine	C10 H11 N O3	HMDB0000821	Organic compounds	Organic acids and derivatives	Carboxylic acids and derivatives	Amino acids, peptides, and analogues	N-acyl-alpha amino acids	Endogenous
Com_1782_pos	Nicotinate ribonucleoside	C11 H13 N O6	HMDB0006809	Organic compounds	Organic oxygen compounds	Organooxygen compounds	Carbohydrates and carbohydrate conjugates	Glycosylamines	Endogenous
Com_279_pos	L-Theanine	C7 H14 N2 O3	HMDB0034365	Organic compounds	Organic acids and derivatives	Carboxylic acids and derivatives	Amino acids, peptides, and analogues	Glutamine and derivatives	Food;Biological
Com_8158_pos	Psoralidin	C20 H16 O5	HMDB0034050	Organic compounds	Phenylpropanoids and polyketides	Isoflavonoids	Coumestans	Coumestans	Food;Biological
Com_2779_pos	Hesperetin	C16 H14 O6	HMDB0005782	Organic compounds	Phenylpropanoids and polyketides	Flavonoids	O-methylated flavonoids	4'-O-methylated flavonoids	Food;Biological
Com_3558_pos	Adenine	C5 H5 N5	HMDB0000034	Organic compounds	Organoheterocyclic compounds	Imidazopyrimidines	Purines and purine derivatives	6-aminopurines	Endogenous;Food;Biological
Com_32_pos	Maltol	C6 H6 O3	HMDB0030776	Organic compounds	Organoheterocyclic compounds	Pyrans	Pyranones and derivatives	Pyranones and derivatives	Endogenous;Food;Biological
Com_515_pos	Docosahexaenoic acid	C22 H32 O2	HMDB0002183	Organic compounds	Lipids and lipid-like molecules	Fatty Acyls	Fatty acids and conjugates	Very long-chain fatty acids	Endogenous;Food;Biological
Com_549_pos	Phosphocholine	C5 H14 N O4 P	HMDB0001565	Organic compounds	Organic nitrogen compounds	Organonitrogen compounds	Quaternary ammonium salts	Phosphocholines	Endogenous;Food;Biological
Com_7600_pos	Curcumol	C15 H24 O2	HMDB0038122	Organic compounds	Lipids and lipid-like molecules	Prenol lipids	Sesquiterpenoids	Guaianes	Food;Endogenous;Biological
Com_442_pos	2-Hydroxyphenylalanine	C9 H11 N O3	HMDB0006050	Organic compounds	Organic acids and derivatives	Carboxylic acids and derivatives	Amino acids, peptides, and analogues	Phenylalanine and derivatives	Endogenous
Com_4230_pos	myricetin 3-O-beta-D-galactopyranoside	C21 H20 O13	HMDB0034358	Organic compounds	Phenylpropanoids and polyketides	Flavonoids	Flavonoid glycosides	Flavonoid-3-O-glycosides	Food;Biological
Com_7051_pos	N-Acetyl-L-leucine	C8 H15 N O3	HMDB0011756	Organic compounds	Organic acids and derivatives	Carboxylic acids and derivatives	Amino acids, peptides, and analogues	Leucine and derivatives	Endogenous
Com_541_pos	2,4-Dimethylbenzaldehyde	C9 H10 O	HMDB0032142	Organic compounds	Benzenoids	Benzene and substituted derivatives	Benzoyl derivatives	Benzoyl derivatives	Endogenous;Food
Com_1_pos	Oleamide	C18 H35 N O	HMDB0002117	Organic compounds	Lipids and lipid-like molecules	Fatty Acyls	Fatty amides	Fatty amides	Endogenous;Food;Biological
Com_7375_pos	Ethyl Gallate	C9 H10 O5	HMDB0033836	Organic compounds	Benzenoids	Benzene and substituted derivatives	Benzoic acids and derivatives	Galloyl esters	Food;Biological
Com_11105_pos	5,6-Dihydro-5-Methyluracil	C5 H8 N2 O2	HMDB0000079	Organic compounds	Organoheterocyclic compounds	Diazines	Pyrimidines and pyrimidine derivatives	Hydropyrimidines	Endogenous;Food;Biological
Com_3876_pos	Ergocalciferol	C28 H44 O	HMDB0000900	Organic compounds	Lipids and lipid-like molecules	Steroids and steroid derivatives	Vitamin D and derivatives	Vitamin D and derivatives	Food;Endogenous;Synthetic;Biological
Com_35_pos	Stearamide	C18 H37 N O	HMDB0034146	Organic compounds	Lipids and lipid-like molecules	Fatty Acyls	Fatty amides	Fatty amides	Endogenous;Food;Biological
Com_10714_pos	Butyric acid	C4 H8 O2	HMDB0000039	Organic compounds	Lipids and lipid-like molecules	Fatty Acyls	Fatty acids and conjugates	Straight chain fatty acids	Endogenous;Food;Biological
Com_4799_pos	Apigenin-7-glucoside	C21 H20 O10	HMDB0037340	Organic compounds	Phenylpropanoids and polyketides	Flavonoids	Flavonoid glycosides	Flavonoid-7-O-glycosides	Food;Biological
Com_635_pos	Cuminaldehyde	C10 H12 O	HMDB0002214	Organic compounds	Lipids and lipid-like molecules	Prenol lipids	Monoterpenoids	Aromatic monoterpenoids	Food;Endogenous;Biological
Com_2800_pos	5-Methylcytosine	C5 H7 N3 O	HMDB0002894	Organic compounds	Organoheterocyclic compounds	Diazines	Pyrimidines and pyrimidine derivatives	Hydroxypyrimidines	Endogenous;Food;Biological
Com_7442_pos	lactucopicrin	C23 H22 O7	HMDB0035828	Organic compounds	Lipids and lipid-like molecules	Prenol lipids	Terpene lactones	Guaianolides and derivatives	Endogenous;Food;Biological
Com_122_pos	Trifolin	C21 H20 O11	HMDB0030864	Organic compounds	Phenylpropanoids and polyketides	Flavonoids	Flavonoid glycosides	Flavonoid-3-O-glycosides	Food;Biological
Com_6650_pos	Ecdysterone	C27 H44 O7	HMDB0030180	Organic compounds	Lipids and lipid-like molecules	Steroids and steroid derivatives	Bile acids, alcohols and derivatives	Hydroxy bile acids, alcohols and derivatives	Endogenous;Food;Biological
Com_91_pos	5-oxoproline	C5 H7 N O3	HMDB0000805	Organic compounds	Organic acids and derivatives	Carboxylic acids and derivatives	Amino acids, peptides, and analogues	Proline and derivatives	Endogenous
Com_2718_pos	Arbutin	C12 H16 O7	HMDB0029943	Organic compounds	Organic oxygen compounds	Organooxygen compounds	Carbohydrates and carbohydrate conjugates	Phenolic glycosides	Endogenous;Food;Biological
Com_1008_pos	Asparagine	C4 H8 N2 O3	HMDB0000168	Organic compounds	Organic acids and derivatives	Carboxylic acids and derivatives	Amino acids, peptides, and analogues	Asparagine and derivatives	Endogenous;Food;Synthetic;Biological
Com_6293_pos	10-Gingerol	C21 H34 O4	HMDB0005783	Organic compounds	Benzenoids	Phenols	Methoxyphenols	Gingerols	Food;Biological
Com_6620_pos	Dihydroartemisinin	C15 H24 O5	HMDB0060593	Organic compounds	Lipids and lipid-like molecules	Prenol lipids	Sesquiterpenoids	Artemisinins	Endogenous;Food;Biological
Com_369_pos	Indole-3-Carboxaldehyde	C9 H7 N O	HMDB0000195	Organic compounds	Nucleosides, nucleotides, and analogues	Purine nucleosides	_	Purine nucleosides	Endogenous;Food;Biological
Com_6865_pos	Pinocembrin	C15 H12 O4	HMDB0030808	Organic compounds	Phenylpropanoids and polyketides	Flavonoids	Flavans	Flavanones	Endogenous;Food;Biological
Com_8003_pos	Mangiferin	C19 H18 O11	HMDB0034410	Organic compounds	Organoheterocyclic compounds	Benzopyrans	1-benzopyrans	Xanthones	Food;Biological
Com_46_pos	L-Phenylalanine	C9 H11 N O2	HMDB0000159	Organic compounds	Organic acids and derivatives	Carboxylic acids and derivatives	Amino acids, peptides, and analogues	Phenylalanine and derivatives	Food;Synthetic;Biological
Com_3608_pos	Isoeugenol	C10 H12 O2	HMDB0005802	Organic compounds	Benzenoids	Phenols	Methoxyphenols	Methoxyphenols	Food;Environmental;Biological
Com_2485_pos	(2E)-3-(3,4-dimethoxyphenyl)prop-2-enoic acid	C11 H12 O4	HMDB0034315	Organic compounds	Phenylpropanoids and polyketides	Cinnamic acids and derivatives	Hydroxycinnamic acids and derivatives	Coumaric acids and derivatives	Food;Biological
Com_3512_pos	2,6-Di-tert-butyl-1,4-benzoquinone	C14 H20 O2	HMDB0013817	Organic compounds	Lipids and lipid-like molecules	Prenol lipids	Monoterpenoids	Monocyclic monoterpenoids	Endogenous;Food;Biological
Com_2743_pos	Isorhapontigenin	C15 H14 O4	HMDB0128522	Organic compounds	Phenylpropanoids and polyketides	Stilbenes	_	Stilbenes	Endogenous
Com_5919_pos	(Z)-3-butylidenephthalide	C12 H12 O2	HMDB0032061	Organic compounds	Organoheterocyclic compounds	Isocoumarans	Isobenzofuranones	Isobenzofuranones	Endogenous;Food;Biological
Com_2486_pos	S-Adenosylmethionine	C15 H22 N6 O5 S	HMDB0001185	Organic compounds	Nucleosides, nucleotides, and analogues	5'-deoxyribonucleosides	5'-deoxy-5'-thionucleosides	5'-deoxy-5'-thionucleosides	Endogenous
Com_2267_pos	Tyramine	C8 H11 N O	HMDB0000306	Organic compounds	Benzenoids	Benzene and substituted derivatives	Phenethylamines	Phenethylamines	Endogenous;Food;Biological
Com_6420_pos	L-Valine	C5 H11 N O2	HMDB0000883	Organic compounds	Organic acids and derivatives	Carboxylic acids and derivatives	Amino acids, peptides, and analogues	Valine and derivatives	Food;Synthetic;Biological
Com_7979_pos	1-Aminocyclopropane carboxylic acid	C4 H7 N O2	HMDB0036458	Organic compounds	Organic acids and derivatives	Carboxylic acids and derivatives	Amino acids, peptides, and analogues	Alpha amino acids	Food;Biological
Com_1791_pos	Riboflavin	C17 H20 N4 O6	HMDB0001520	Organic compounds	Nucleosides, nucleotides, and analogues	Flavin nucleotides	_	Flavin nucleotides	Endogenous;Food;Biological
Com_148_pos	Pipecolinic acid	C6 H11 N O2	HMDB0000716	Organic compounds	Organic acids and derivatives	Carboxylic acids and derivatives	Amino acids, peptides, and analogues	L-alpha-amino acids	Endogenous;Food;Biological
Com_90_pos	2-Hydroxycinnamic acid	C9 H8 O3	HMDB0134028	Organic compounds	Phenylpropanoids and polyketides	Cinnamic acids and derivatives	Hydroxycinnamic acids and derivatives	Hydroxycinnamic acids	Endogenous;Biological
Com_9687_pos	Methylmalonic Acid	C4 H6 O4	HMDB0000202	Organic compounds	Organic acids and derivatives	Carboxylic acids and derivatives	Dicarboxylic acids and derivatives	Dicarboxylic acids and derivatives	Endogenous
Com_317_pos	Spermidine	C7 H19 N3	HMDB0001257	Organic compounds	Organic nitrogen compounds	Organonitrogen compounds	Amines	Dialkylamines	Endogenous;Food;Biological
Com_159_pos	L-Allo-Isoleucine	C6 H13 N O2	HMDB0000557	Organic compounds	Organic acids and derivatives	Carboxylic acids and derivatives	Amino acids, peptides, and analogues	Isoleucine and derivatives	Endogenous
Com_10246_pos	N-Acetylaspartate	C6 H9 N O5	HMDB0000812	Organic compounds	Organic acids and derivatives	Carboxylic acids and derivatives	Amino acids, peptides, and analogues	Aspartic acid and derivatives	Endogenous
Com_1153_pos	Jasmone	C11 H16 O	HMDB0035601	Organic compounds	Organic oxygen compounds	Organooxygen compounds	Carbonyl compounds	Cyclic ketones	Endogenous;Food;Biological
Com_3933_pos	Neosaxitoxin	C10 H17 N7 O5	HMDB0029369	Organic compounds	Phenylpropanoids and polyketides	Saxitoxins, gonyautoxins, and derivatives	_	Saxitoxins, gonyautoxins, and derivatives	Endogenous;Food;Biological
Com_4957_pos	Mesterolone	C20 H32 O2	HMDB0006036	Organic compounds	Lipids and lipid-like molecules	Steroids and steroid derivatives	Androstane steroids	Androgens and derivatives	Endogenous;Food
Com_1672_pos	Guanine	C5 H5 N5 O	HMDB0000132	Organic compounds	Organoheterocyclic compounds	Imidazopyrimidines	Purines and purine derivatives	Purines and purine derivatives	Endogenous;Food;Biological
Com_1756_pos	Angiotensin IV	C40 H54 N8 O8	HMDB0001038	Organic compounds	Organic acids and derivatives	Carboxylic acids and derivatives	Amino acids, peptides, and analogues	Oligopeptides	Endogenous
Com_5594_pos	Neocnidilide	C12 H18 O2	HMDB0034450	Organic compounds	Organoheterocyclic compounds	Lactones	Gamma butyrolactones	Gamma butyrolactones	Food;Biological
Com_9650_pos	Quercitrin	C21 H20 O11	HMDB0033751	Organic compounds	Phenylpropanoids and polyketides	Flavonoids	Flavonoid glycosides	Flavonoid-3-O-glycosides	Food;Biological
Com_3959_pos	cis-Resveratrol	C14 H12 O3	HMDB0034118	Organic compounds	Phenylpropanoids and polyketides	Stilbenes	_	Stilbenes	Food;Biological
Com_1045_pos	Betulin	C30 H50 O2	HMDB0036838	Organic compounds	Lipids and lipid-like molecules	Prenol lipids	Triterpenoids	Triterpenoids	Endogenous;Food;Biological
Com_3482_pos	1H-Indole-3-Acetic Acid	C10 H9 N O2	HMDB0000197	Organic compounds	Organoheterocyclic compounds	Indoles and derivatives	Indolyl carboxylic acids and derivatives	Indole-3-acetic acid derivatives	Endogenous;Food;Biological
Com_387_pos	3,5-Dimethoxy-4-Hydroxycinnamic Acid	C11 H12 O5	HMDB0032616	Organic compounds	Phenylpropanoids and polyketides	Cinnamic acids and derivatives	Hydroxycinnamic acids and derivatives	Hydroxycinnamic acids	Endogenous;Food;Biological
Com_206_pos	Miquelianin	C21 H18 O13	HMDB0029212	Organic compounds	Phenylpropanoids and polyketides	Flavonoids	Flavonoid glycosides	Flavonoid-3-O-glucuronides	Endogenous;Food;Biological
Com_13_pos	Hexadecanamide	C16 H33 N O	HMDB0012273	Organic compounds	Lipids and lipid-like molecules	Fatty Acyls	Fatty amides	Fatty amides	Endogenous;Food;Biological
Com_6453_pos	Procyanidin A2	C30 H24 O12	HMDB0037655	Organic compounds	Phenylpropanoids and polyketides	Flavonoids	Biflavonoids and polyflavonoids	Biflavonoids and polyflavonoids	Food;Biological
Com_1658_pos	Stigmasterol	C29 H48 O	HMDB0000937	Organic compounds	Lipids and lipid-like molecules	Steroids and steroid derivatives	Stigmastanes and derivatives	Stigmastanes and derivatives	Food;Biological
Com_1892_pos	2,6-Xylidine	C8 H11 N	HMDB0060677	Organic compounds	Benzenoids	Benzene and substituted derivatives	Xylenes	m-Xylenes	Endogenous;Synthetic;Environmental
Com_5873_pos	Eupatilin	C18 H16 O7	HMDB0029469	Organic compounds	Phenylpropanoids and polyketides	Flavonoids	O-methylated flavonoids	6-O-methylated flavonoids	Endogenous;Food;Biological
Com_3253_pos	Suberic acid	C8 H14 O4	HMDB0000893	Organic compounds	Lipids and lipid-like molecules	Fatty Acyls	Fatty acids and conjugates	Medium-chain fatty acids	Endogenous;Food;Biological
Com_2638_pos	Ritalinic acid	C13 H17 N O2	HMDB0042008	Organic compounds	Organic nitrogen compounds	Organonitrogen compounds	Amines	Aralkylamines	Endogenous
Com_984_pos	L-serine	C3 H7 N O3	HMDB0000187	Organic compounds	Organic acids and derivatives	Carboxylic acids and derivatives	Amino acids, peptides, and analogues	Serine and derivatives	Endogenous;Food;Synthetic;Biological
Com_5947_pos	Dihydrojasmone	C11 H18 O	HMDB0031565	Organic compounds	Organooxygen compounds	Carbonyl compounds	Ketones	Cyclic ketones	Endogenous;Food;Biological
Com_6966_pos	Isoeugenyl acetate	C12 H14 O3	HMDB0034135	Organic compounds	Benzenoids	Benzene and substituted derivatives	Phenol esters	Phenol esters	Food
Com_254_pos	DL-Carnitine	C7 H15 N O3	HMDB0000062	Organic compounds	Organic nitrogen compounds	Organonitrogen compounds	Quaternary ammonium salts	Carnitines	Endogenous;Food;Synthetic;Biological
Com_62_pos	Gamma-Aminobutyric acid	C4 H9 N O2	HMDB0000112	Organic compounds	Organic acids and derivatives	Carboxylic acids and derivatives	Amino acids, peptides, and analogues	Gamma amino acids and derivatives	Endogenous;Food;Synthetic;Biological
Com_1417_pos	Syringic acid	C9 H10 O5	HMDB0002085	Organic compounds	Benzenoids	Benzene and substituted derivatives	Benzoic acids and derivatives	Gallic acid and derivatives	Food;Biological
Com_617_pos	Quinic acid	C7 H12 O6	HMDB0003072	Organic compounds	Organic oxygen compounds	Organooxygen compounds	Alcohols and polyols	Quinic acids and derivatives	Food;Biological
Com_996_pos	Oleanolic acid	C30 H48 O3	HMDB0002364	Organic compounds	Lipids and lipid-like molecules	Prenol lipids	Triterpenoids	Triterpenoids	Endogenous;Food;Biological
Com_1052_pos	Acetophenone	C8 H8 O	HMDB0033910	Organic compounds	Organic oxygen compounds	Organooxygen compounds	Carbonyl compounds	Alkyl-phenylketones	Food;Biological
Com_5967_pos	Isopimpinellin	C13 H10 O5	HMDB0034312	Organic compounds	Phenylpropanoids and polyketides	Coumarins and derivatives	Furanocoumarins	8-methoxypsoralens	Food;Biological
Com_3333_pos	Indole-3-lactic acid	C11 H11 N O3	HMDB0000671	Organic compounds	Organoheterocyclic compounds	Indoles and derivatives	Indolyl carboxylic acids and derivatives	Indolyl carboxylic acids and derivatives	Endogenous
Com_555_pos	Indole	C8 H7 N	HMDB0035924	Organic compounds	Organoheterocyclic compounds	Heteroaromatic compounds	_	Heteroaromatic compounds	Food;Biological
Com_2620_pos	N6,N6,N6-Trimethyl-L-lysine	C9 H20 N2 O2	HMDB0001325	Organic compounds	Organic acids and derivatives	Carboxylic acids and derivatives	Amino acids, peptides, and analogues	L-alpha-amino acids	Endogenous
Com_577_pos	Glucose 1-phosphate	C6 H13 O9 P	HMDB0001586	Organic compounds	Organic oxygen compounds	Organooxygen compounds	Carbohydrates and carbohydrate conjugates	Monosaccharide phosphates	Endogenous
Com_169_pos	Kaempferol	C15 H10 O6	HMDB0005801	Organic compounds	Phenylpropanoids and polyketides	Flavonoids	Flavones	Flavonols	Food;Biological
Com_1215_pos	Skatole	C9 H9 N	HMDB0000466	Organic compounds	Organoheterocyclic compounds	Indoles and derivatives	Indoles	3-methylindoles	Endogenous;Food;Biological
Com_4078_pos	trans-Cinnamaldehyde	C9 H8 O	HMDB0032072	Organic compounds	Phenylpropanoids and polyketides	Cinnamaldehydes	_	Cinnamaldehydes	Endogenous;Food;Biological
Com_3483_pos	3-hydroxy-3-methylpentanedioic acid	C6 H10 O5	HMDB0059737	Organic compounds	Lipids and lipid-like molecules	Fatty Acyls	Fatty acids and conjugates	Hydroxy fatty acids	Food;Endogenous;Biological
Com_1000_pos	2-Picolinic Acid	C6 H5 N O2	HMDB0002243	Organic compounds	Organoheterocyclic compounds	Pyridines and derivatives	Pyridinecarboxylic acids and derivatives	Pyridinecarboxylic acids	Endogenous
Com_3697_pos	(S)-Equol	C15 H14 O3	HMDB0002209	Organic compounds	Phenylpropanoids and polyketides	Isoflavonoids	Isoflavans	Isoflavanols	Endogenous;Biological
Com_5085_pos	Zerumbone	C15 H22 O	HMDB0036667	Organic compounds	Lipids and lipid-like molecules	Prenol lipids	Sesquiterpenoids	Sesquiterpenoids	Endogenous;Food;Biological
Com_1969_pos	Adenosine	C10 H13 N5 O4	HMDB0000050	Organic compounds	Nucleosides, nucleotides, and analogues	Purine nucleosides	_	Purine nucleosides	Endogenous;Food;Synthetic;Biological
Com_767_pos	L-Threonine	C4 H9 N O3	HMDB0000167	Organic compounds	Organic acids and derivatives	Carboxylic acids and derivatives	Amino acids, peptides, and analogues	L-alpha-amino acids	Food;Synthetic;Biological
Com_525_pos	4-Hydroxybenzaldehyde	C7 H6 O2	HMDB0011718	Organic compounds	Organic oxygen compounds	Organooxygen compounds	Carbonyl compounds	Hydroxybenzaldehydes	Endogenous;Food;Biological
Com_136_pos	Pyroglutamic acid	C5 H7 N O3	HMDB0000805	Organic compounds	Organic acids and derivatives	Carboxylic acids and derivatives	Amino acids, peptides, and analogues	Proline and derivatives	Endogenous
Com_6857_pos	10-Formyl-THF	C20 H23 N7 O7	HMDB0000972	Organic compounds	Organoheterocyclic compounds	Pteridines and derivatives	Pterins and derivatives	Tetrahydrofolic acids	Endogenous;Food;Biological
Com_4618_pos	Coniferyl Alcohol	C10 H12 O3	HMDB0012915	Organic compounds	Benzenoids	Phenols	Methoxyphenols	Methoxyphenols	Endogenous;Food;Biological
Com_6266_pos	2-(14,15-Epoxyeicosatrienoyl) glycerol	C23 H38 O5	HMDB0013651	Organic compounds	Lipids and lipid-like molecules	Glycerolipids	Monoradylglycerols	2-monoacylglycerols	Endogenous;Food;Biological
Com_8203_pos	8-Hydroxyguanosine	C10 H13 N5 O6	HMDB0002044	Organic compounds	Nucleosides, nucleotides, and analogues	Purine nucleosides	_	Purine nucleosides	Endogenous
Com_4480_pos	Cinnamal	C9 H8 O	HMDB0032072	Organic compounds	Phenylpropanoids and polyketides	Cinnamaldehydes	_	Cinnamaldehydes	Endogenous;Food;Biological
Com_1774_pos	gamma-Glutamylleucine	C11 H20 N2 O5	HMDB0011171	Organic compounds	Organic acids and derivatives	Carboxylic acids and derivatives	Amino acids, peptides, and analogues	Dipeptides	Endogenous;Food;Biological
Com_4968_pos	Orotidine	C10 H12 N2 O8	HMDB0000788	Organic compounds	Nucleosides, nucleotides, and analogues	Pyrimidine nucleosides	_	Pyrimidine nucleosides	Endogenous;Food;Biological
Com_5959_pos	Phe-Phe	C18 H20 N2 O3	HMDB0013302	Organic compounds	Organic acids and derivatives	Carboxylic acids and derivatives	Amino acids, peptides, and analogues	Dipeptides	Endogenous
Com_4931_pos	Indole-3-acetamide	C10 H10 N2 O	HMDB0029739	Organic compounds	Organoheterocyclic compounds	Indoles and derivatives	Indoles	3-alkylindoles	Endogenous;Food;Biological
Com_1383_pos	Aflatoxin G1	C17 H12 O7	HMDB0030474	Organic compounds	Phenylpropanoids and polyketides	Coumarins and derivatives	Furanocoumarins	Difurocoumarolactones	Endogenous;Food;Biological
Com_1134_pos	Acetaminophen	C8 H9 N O2	HMDB0001859	Organic compounds	Benzenoids	Phenols	1-hydroxy-2-unsubstituted benzenoids	1-hydroxy-2-unsubstituted benzenoids	Endogenous;Environmental
Com_6738_pos	Harmine	C13 H12 N2 O	HMDB0030311	Organic compounds	Alkaloids and derivatives	Harmala alkaloids	_	Harmala alkaloids	Endogenous;Food;Biological
Com_6115_pos	Galangin	C15 H10 O5	HMDB0029521	Organic compounds	Phenylpropanoids and polyketides	Flavonoids	Flavones	Flavonols	Endogenous;Food;Biological
Com_1631_pos	5'-S-Methyl-5'-thioadenosine	C11 H15 N5 O3 S	HMDB0001173	Organic compounds	Nucleosides, nucleotides, and analogues	5'-deoxyribonucleosides	5'-deoxy-5'-thionucleosides	5'-deoxy-5'-thionucleosides	Endogenous;Food;Biological
Com_469_pos	Avicularin	C20 H18 O11	HMDB0030860	Organic compounds	Phenylpropanoids and polyketides	Flavonoids	Flavonoid glycosides	Flavonoid-3-O-glycosides	Endogenous;Food;Biological
Com_2291_pos	Sedanolide	C12 H18 O2	HMDB0034450	Organic compounds	Organoheterocyclic compounds	Lactones	Gamma butyrolactones	Gamma butyrolactones	Food;Biological
Com_1863_pos	Phellamurin	C26 H30 O11	HMDB0031876	Organic compounds	Lipids and lipid-like molecules	Fatty Acyls	Fatty acyl glycosides	Fatty acyl glycosides	Endogenous;Food;Biological
Com_3102_pos	2'-deoxyuridine	C9 H12 N2 O5	HMDB0000012	Organic compounds	Nucleosides, nucleotides, and analogues	Pyrimidine nucleosides	Pyrimidine 2'-deoxyribonucleosides	Pyrimidine 2'-deoxyribonucleosides	Endogenous;Food;Biological
Com_3055_pos	Cytidine	C9 H13 N3 O5	HMDB0000089	Organic compounds	Nucleosides, nucleotides, and analogues	Pyrimidine nucleosides	_	Pyrimidine nucleosides	Endogenous;Food;Biological
Com_7523_pos	4,5-Dicaffeoylquinic acid	C25 H24 O12	HMDB0030707	Organic compounds	Organooxygen compounds	Alcohols and polyols	Cyclic alcohols and derivatives	Quinic acids and derivatives	Endogenous;Food;Biological
Com_1654_pos	N-Acetylneuraminic acid	C11 H19 N O9	HMDB0000230	Organic compounds	Organic oxygen compounds	Organooxygen compounds	Carbohydrates and carbohydrate conjugates	N-acylneuraminic acids	Endogenous;Food;Biological
Com_3551_pos	N-Desmethyltramadol	C15 H23 N O2	HMDB0061007	Organic compounds	Benzenoids	Phenol ethers	Anisoles	Anisoles	Endogenous
Com_1199_pos	Glucosamine	C6 H13 N O5	HMDB0001514	Organic compounds	Organic oxygen compounds	Organooxygen compounds	Carbohydrates and carbohydrate conjugates	Hexoses	Endogenous;Food;Biological
Com_3340_pos	Diphenylamine	C12 H11 N	HMDB0032562	Organic compounds	Benzenoids	Benzene and substituted derivatives	Anilines	Anilines	Endogenous;Food;Synthetic;Biological
Com_792_pos	Shikimic acid	C7 H10 O5	HMDB0003070	Organic compounds	Organic oxygen compounds	Organooxygen compounds	Alcohols and polyols	Shikimic acids and derivatves	Endogenous;Food;Biological
Com_785_pos	Pyridoxine	C8 H11 N O3	HMDB0000239	Organic compounds	Organoheterocyclic compounds	Pyridines and derivatives	Pyridoxines	Pyridoxines	Endogenous;Food;Synthetic;Biological
Com_905_pos	Targinine	C7 H16 N4 O2	HMDB0029416	Organic compounds	Organic acids and derivatives	Carboxylic acids and derivatives	Amino acids, peptides, and analogues	Arginine and derivatives	Endogenous;Food;Biological
Com_581_pos	Benzoic acid	C7 H6 O2	HMDB0004461	Organic compounds	Benzenoids	Benzene and substituted derivatives	Benzoic acids and derivatives	Benzamides	Endogenous
Com_6300_pos	Biochanin A	C16 H12 O5	HMDB0002338	Organic compounds	Phenylpropanoids and polyketides	Isoflavonoids	O-methylated isoflavonoids	4'-O-methylisoflavones	Food;Synthetic;Biological
Com_1866_pos	L-Citrulline	C6 H13 N3 O3	HMDB0000904	Organic compounds	Organic acids and derivatives	Carboxylic acids and derivatives	Amino acids, peptides, and analogues	L-alpha-amino acids	Endogenous;Food;Biological
Com_848_pos	3-(3,4,5-trimethoxyphenyl)propanoic acid	C12 H16 O5	HMDB0030254	Organic compounds	Phenylpropanoids and polyketides	Phenylpropanoic acids	_	Phenylpropanoic acids	Endogenous;Food;Biological
Com_1754_pos	Trehalose 6-phosphate	C12 H23 O14 P	HMDB0001124	Organic compounds	Organic oxygen compounds	Organooxygen compounds	Carbohydrates and carbohydrate conjugates	Disaccharide phosphates	Endogenous;Food;Biological
Com_9973_pos	Linoleic acid	C18 H32 O2	HMDB0000673	Organic compounds	Lipids and lipid-like molecules	Fatty Acyls	Lineolic acids and derivatives	Lineolic acids and derivatives	Endogenous;Food;Exogenous;Synthetic;Biological
Com_1606_pos	6-Methylcoumarin	C10 H8 O2	HMDB0032394	Organic compounds	Phenylpropanoids and polyketides	Coumarins and derivatives	_	Coumarins and derivatives	Endogenous;Food
Com_17_pos	Choline	C5 H13 N O	HMDB0000097	Organic compounds	Organic nitrogen compounds	Organonitrogen compounds	Quaternary ammonium salts	Cholines	Food;Biological
Com_2285_pos	Thromboxane B2	C20 H34 O6	HMDB0003252	Organic compounds	Lipids and lipid-like molecules	Fatty Acyls	Eicosanoids	Thromboxanes	Endogenous;Food;Biological
Com_6809_pos	Azelaic Acid	C9 H16 O4	HMDB0000784	Organic compounds	Lipids and lipid-like molecules	Fatty Acyls	Fatty acids and conjugates	Medium-chain fatty acids	Endogenous;Food;Synthetic;Biological
Com_6418_pos	L-Homocarnosine	C10 H16 N4 O3	HMDB0000745	Organic compounds	Organic acids and derivatives	Peptidomimetics	Hybrid peptides	Hybrid peptides	Endogenous
Com_2387_pos	Sarsasapogenin	C27 H44 O3	HMDB0030024	Organic compounds	Lipids and lipid-like molecules	Steroids and steroid derivatives	Steroidal glycosides	Steroidal saponins	Endogenous;Food;Biological
Com_970_pos	5-Methyluridine	C10 H14 N2 O6	HMDB0000884	Organic compounds	Nucleosides, nucleotides, and analogues	Pyrimidine nucleosides	_	Pyrimidine nucleosides	Endogenous
Com_6708_pos	Hyperin	C21 H20 O12	HMDB0030775	Organic compounds	Phenylpropanoids and polyketides	Flavonoids	Flavonoid glycosides	Flavonoid-3-O-glycosides	Food;Biological
Com_6226_pos	Pyrrolidine	C4 H9 N	HMDB0031641	Organic compounds	Organoheterocyclic compounds	Pyrrolidines	_	Pyrrolidines	Endogenous;Food;Biological
Com_2269_pos	Troxerutin	C33 H42 O19	HMDB0006083	Organic compounds	Phenylpropanoids and polyketides	Flavonoids	Flavonoid glycosides	Flavonoid-3-O-glycosides	Endogenous;Biological
Com_5_pos	Proline	C5 H9 N O2	HMDB0003411	Organic compounds	Organic acids and derivatives	Carboxylic acids and derivatives	Amino acids, peptides, and analogues	Proline and derivatives	Endogenous;Biological
Com_3008_pos	Phloretin	C15 H14 O5	HMDB0003306	Organic compounds	Phenylpropanoids and polyketides	Linear 1,3-diarylpropanoids	Chalcones and dihydrochalcones	2'-Hydroxy-dihydrochalcones	Food;Biological
Com_2150_pos	6-Pentyl-2H-pyran-2-one	C10 H14 O2	HMDB0031085	Organic compounds	Organoheterocyclic compounds	Pyrans	Pyranones and derivatives	Pyranones and derivatives	Endogenous;Food;Biological
Com_4949_pos	Dl-2-Aminooctanoic Acid	C8 H17 N O2	HMDB0000991	Organic compounds	Organic acids and derivatives	Carboxylic acids and derivatives	Amino acids, peptides, and analogues	Alpha amino acids	Endogenous
Com_1787_pos	1-Monopalmitin	C19 H38 O4	HMDB0011564	Organic compounds	Lipids and lipid-like molecules	Glycerolipids	Monoradylglycerols	1-monoacylglycerols	Endogenous;Food;Biological
Com_1458_pos	Carvone	C10 H14 O	HMDB0035824	Organic compounds	Lipids and lipid-like molecules	Prenol lipids	Monoterpenoids	Menthane monoterpenoids	Endogenous;Food;Biological
Com_3153_pos	Daidzein	C15 H10 O4	HMDB0003312	Organic compounds	Phenylpropanoids and polyketides	Isoflavonoids	Isoflav-2-enes	Isoflavones	Food;Biological
Com_1625_pos	D-Glucose 6-phosphate	C6 H13 O9 P	HMDB0001401	Organic compounds	Organic oxygen compounds	Organooxygen compounds	Carbohydrates and carbohydrate conjugates	Hexose phosphates	Endogenous
Com_679_pos	Coumarin	C9 H6 O2	HMDB0001218	Organic compounds	Phenylpropanoids and polyketides	Coumarins and derivatives	_	Coumarins and derivatives	Food;Synthetic;Environmental;Biological
Com_30_pos	DL-Tryptophan	C11 H12 N2 O2	HMDB0013609	Organic compounds	Organoheterocyclic compounds	Indoles and derivatives	Indolyl carboxylic acids and derivatives	Indolyl carboxylic acids and derivatives	Endogenous
Com_774_pos	Cis-Aconitic Acid	C6 H6 O6	HMDB0000072	Organic compounds	Organic acids and derivatives	Carboxylic acids and derivatives	Tricarboxylic acids and derivatives	Tricarboxylic acids and derivatives	Endogenous;Food;Biological
Com_1184_pos	Pantothenic acid	C9 H17 N O5	HMDB0000210	Organic compounds	Organooxygen compounds	Alcohols and polyols	Polyols	Polyols	Food
Com_3649_pos	2-Methylglutaric Acid	C6 H10 O4	HMDB0000422	Organic compounds	Lipids and lipid-like molecules	Fatty Acyls	Fatty acids and conjugates	Methyl-branched fatty acids	Endogenous;Food;Biological
Com_5033_pos	Methyl jasmonate	C13 H20 O3	HMDB0036583	Organic compounds	Lipids and lipid-like molecules	Fatty Acyls	Lineolic acids and derivatives	Jasmonic acids	Endogenous;Food;Biological
Com_5347_pos	Sinapyl Alcohol	C11 H14 O4	HMDB0013070	Organic compounds	Benzenoids	Phenols	Methoxyphenols	Methoxyphenols	Endogenous;Food;Biological
Com_1108_pos	Rutin	C27 H30 O16	HMDB0003249	Organic compounds	Phenylpropanoids and polyketides	Flavonoids	Flavonoid glycosides	Flavonoid-3-O-glycosides	Food;Biological
Com_1727_pos	Arachidonic acid	C20 H32 O2	HMDB0001043	Organic compounds	Lipids and lipid-like molecules	Fatty Acyls	Fatty acids and conjugates	Long-chain fatty acids	Endogenous;Food;Biological
Com_737_pos	Muramic acid	C9 H17 N O7	HMDB0003254	Organic compounds	Organic oxygen compounds	Organooxygen compounds	Carbohydrates and carbohydrate conjugates	Sugar acids and derivatives	Biological
Com_3014_pos	Naringenin	C15 H12 O5	HMDB0002670	Organic compounds	Phenylpropanoids and polyketides	Flavonoids	Flavans	Flavanones	Food;Biological
Com_299_pos	Quercetin	C15 H10 O7	HMDB0005794	Organic compounds	Phenylpropanoids and polyketides	Flavonoids	Flavones	Flavonols	Food;Synthetic;Biological
Com_2582_pos	L-Saccharopine	C11 H20 N2 O6	HMDB0000279	Organic compounds	Organic acids and derivatives	Carboxylic acids and derivatives	Amino acids, peptides, and analogues	Glutamic acid and derivatives	Endogenous;Food;Biological
Com_517_pos	Isoferulic acid	C10 H10 O4	HMDB0000955	Organic compounds	Phenylpropanoids and polyketides	Cinnamic acids and derivatives	Hydroxycinnamic acids and derivatives	Hydroxycinnamic acids	Food;Biological
Com_1698_pos	syringaresinol	C22 H26 O8	HMDB0038928	Organic compounds	Lignans, neolignans and related compounds	Furanoid lignans	_	Furanoid lignans	Food;Biological
Com_60_pos	L-Glutamic acid	C5 H9 N O4	HMDB0000148	Organic compounds	Organic acids and derivatives	Carboxylic acids and derivatives	Amino acids, peptides, and analogues	Glutamic acid and derivatives	Endogenous;Food;Biological
Com_597_pos	Salicylic acid	C7 H6 O3	HMDB0000840	Organic compounds	Benzenoids	Benzene and substituted derivatives	Benzoic acids and derivatives	Hippuric acids	Endogenous;Food;Biological
Com_573_pos	p-Coumaric acid	C9 H8 O3	HMDB0128076	Organic compounds	Phenylpropanoids and polyketides	Cinnamic acids and derivatives	Hydroxycinnamic acids and derivatives	Hydroxycinnamic acids	Endogenous;Biological
Com_242_pos	Resveratrol	C14 H12 O3	HMDB0003747	Organic compounds	Phenylpropanoids and polyketides	Stilbenes	_	Stilbenes	Food;Biological
Com_260_pos	A-Ketoglutaric Acid	C5 H6 O5	HMDB0000208	Organic compounds	Organic acids and derivatives	Keto acids and derivatives	Gamma-keto acids and derivatives	Gamma-keto acids and derivatives	Endogenous;Food;Biological
Com_2226_pos	Geranic acid	C10 H16 O2	HMDB0036103	Organic compounds	Lipids and lipid-like molecules	Prenol lipids	Monoterpenoids	Acyclic monoterpenoids	Endogenous;Food;Biological

## Sheet: meta_neg_lipidmaps_anno
Table S6 Metabolite annotation using the KEGG, Lipidmaps, and HMDB databases.
ID	Name	Formula	Lipidmaps_ID	COMMON_NAME	SYSTEMATIC_NAME	SYNONYMS	CATEGORY	MAIN_CLASS	SUB_CLASS
Com_2180_neg	Heneicosanoic acid	C21 H42 O2	LMFA01010021	Heneicosylic acid	Heneicosanoic acid	Henicosanoic acid; C21:0	Fatty Acyls [FA]	Fatty Acids and Conjugates [FA01]	Straight chain fatty acids [FA0101]
Com_2993_neg	Hesperetin 5-O-glucoside	C22 H24 O11	LMPK12140377	Hesperetin 5-O-glucoside	_	_	Polyketides [PK]	Flavonoids [PK12]	Flavanones [PK1214]
Com_3281_neg	Cholic acid	C24 H40 O5	LMST04010001	Cholic acid	3Alpha,7Alpha,12Alpha-trihydroxy-5Beta-cholan-24-oic acid	Cholic Acid	Sterol Lipids [ST]	Bile acids and derivatives [ST04]	C24 bile acids, alcohols, and derivatives [ST0401]
Com_333_neg	Lauric acid	C12 H24 O2	LMFA01010012	Lauric acid	dodecanoic acid	n-Dodecanoic acid; Dodecanoate; Dodecylic acid; C12:0; Laurostearic acid	Fatty Acyls [FA]	Fatty Acids and Conjugates [FA01]	Straight chain fatty acids [FA0101]
Com_2545_neg	Deoxycholic acid	C24 H40 O4	LMST04010040	Deoxycholic acid	3alpha,12alpha-Dihydroxy-5beta-cholan-24-oic Acid	_	Sterol Lipids [ST]	Bile acids and derivatives [ST04]	C24 bile acids, alcohols, and derivatives [ST0401]
Com_1214_neg	Decanoic acid	C10 H20 O2	LMFA01010010	Capric acid	Decanoic acid	C10:0; Caprinic acid; Decoic acid; Decylic acid	Fatty Acyls [FA]	Fatty Acids and Conjugates [FA01]	Straight chain fatty acids [FA0101]
Com_11_neg	Pyruvic acid	C3 H4 O3	LMFA01060077	Pyruvic acid	2-oxo-propionic acid	alpha-keto propionic acid	Fatty Acyls [FA]	Fatty Acids and Conjugates [FA01]	Oxo fatty acids [FA0106]
Com_906_neg	Equol	C15 H14 O3	LMPK12080003	Equol	7,4'-Dihydroxyisoflavan	_	Polyketides [PK]	Flavonoids [PK12]	Isoflavans [PK1208]
Com_957_neg	Docosanoic acid	C22 H44 O2	LMFA01010022	Behenic acid	docosanoic acid	C22:0	Fatty Acyls [FA]	Fatty Acids and Conjugates [FA01]	Straight chain fatty acids [FA0101]
Com_1022_neg	Plantagoside	C21 H22 O12	LMPK12140454	Plantagoside	_	_	Polyketides [PK]	Flavonoids [PK12]	Flavanones [PK1214]
Com_610_neg	Nonanoic acid	C9 H18 O2	LMFA01010009	Pelargonic acid	nonanoic acid	Nonylic acid; C9:0; Nonoic acid	Fatty Acyls [FA]	Fatty Acids and Conjugates [FA01]	Straight chain fatty acids [FA0101]
Com_2609_neg	Nerol	C10 H18 O	LMPR0102010010	Nerol	Z-Geraniol	(Z)-Geraniol; (Z)-3,7-dimethylocta-2,6-dien-1-ol; Neryl alcohol	Prenol Lipids [PR]	Isoprenoids [PR01]	C10 isoprenoids (monoterpenes) [PR0102]
Com_3237_neg	Bufalin	C24 H34 O4	LMST01130001	Bufalin	3beta,14beta-dihydroxy-5beta-bufa-20,22-dienolide	_	Sterol Lipids [ST]	Sterols [ST01]	Bufanolides and derivatives [ST0113]
Com_770_neg	Pentadecanoic acid	C15 H30 O2	LMFA01010015	Pentadecylic acid	pentadecanoic acid	C15:0	Fatty Acyls [FA]	Fatty Acids and Conjugates [FA01]	Straight chain fatty acids [FA0101]
Com_1531_neg	Methyl oleate	C19 H36 O2	LMFA07010965	methyl oleate	methyl (9Z)-octadec-9-enoate	(Z)-9-octadecenoic acid, methyl ester;methyl (Z)-9-octadecenoate;methyl cis-9-octadecenoate;methyl-cis-oleate	Fatty Acyls [FA]	Fatty esters [FA07]	Wax monoesters [FA0701]
Com_314_neg	Chlortetracycline	C22 H23 Cl N2 O8	LMPK07000004	Chlortetracycline	_	_	Polyketides [PK]	Linear tetracyclines [PK07]	_
Com_523_neg	Arachidic acid	C20 H40 O2	LMFA01010020	Arachidic acid	Eicosanoic acid	Icosanoic acid; Eicosanoate; Arachidate; n-Eicosanoic acid; C20:0; Arachic acid	Fatty Acyls [FA]	Fatty Acids and Conjugates [FA01]	Straight chain fatty acids [FA0101]
Com_1006_neg	Pentacosanoic acid	C25 H50 O2	LMFA01010025	Hyenic acid	Pentacosanoic acid	C25:0	Fatty Acyls [FA]	Fatty Acids and Conjugates [FA01]	Straight chain fatty acids [FA0101]
Com_3683_neg	Scutellarein	C15 H10 O6	LMPK12111160	Scutellarein	_	_	Polyketides [PK]	Flavonoids [PK12]	Flavones and Flavonols [PK1211]
Com_301_neg	Piceid	C20 H22 O8	LMPK13090012	Piceid	_	Polydatin; 3,4,5-Trihydroxystilbene-3-beta-monoglucoside	Polyketides [PK]	Aromatic polyketides [PK13]	Diphenyl ethers, biphenyls, dibenzyls and stilbenes [PK1309]
Com_1125_neg	Tridecylic acid	C13 H26 O2	LMFA01010013	Tridecylic acid	tridecanoic acid	C13:0	Fatty Acyls [FA]	Fatty Acids and Conjugates [FA01]	Straight chain fatty acids [FA0101]
Com_193_neg	Stearic acid	C18 H36 O2	LMFA01010018	Stearic acid	octadecanoic acid	Cetylacetic acid; Stearate; n-Octadecanoic acid; Octadecanoate; C18:0; Lactaric acid; Talgic acid; Bassinic acid; Stearophanic acid	Fatty Acyls [FA]	Fatty Acids and Conjugates [FA01]	Straight chain fatty acids [FA0101]
Com_2285_neg	Oleandomycin	C35 H61 N O12	LMPK04000007	Oleandomycin	_	_	Polyketides [PK]	Macrolides and lactone polyketides [PK04]	_
Com_3046_neg	Nervonic acid	C24 H46 O2	LMFA01030092	Nervonic acid	15Z-tetracosenoic acid	cis-15-tetracosenoic acid; cis-selacholeic acid; C24:1n-9; Selacholeic acid; Nevonic acid	Fatty Acyls [FA]	Fatty Acids and Conjugates [FA01]	Unsaturated fatty acids [FA0103]
Com_723_neg	Lignoceric acid	C24 H48 O2	LMFA01010024	Lignoceric acid	Tetracosanoic acid	C24:0; Carnaubic acid	Fatty Acyls [FA]	Fatty Acids and Conjugates [FA01]	Straight chain fatty acids [FA0101]
Com_23_neg	Acrylic acid	C3 H4 O2	LMFA01030193	Acrylic acid	2-propenoic acid	C3:1n-1	Fatty Acyls [FA]	Fatty Acids and Conjugates [FA01]	Unsaturated fatty acids [FA0103]
Com_761_neg	Myristoleic Acid	C14 H26 O2	LMFA01030051	Myristoleic acid	9Z-tetradecenoic acid	cis-9-tetradecenoic acid; C14:1n-5	Fatty Acyls [FA]	Fatty Acids and Conjugates [FA01]	Unsaturated fatty acids [FA0103]
Com_2875_neg	gamma-Dodecalactone	C12 H22 O2	LMFA07040042	gamma-dodecalactone	Dodecan-4-olide	5-Octyl-dihydrofuran-2(3H)-one	Fatty Acyls [FA]	Fatty esters [FA07]	Lactones [FA0704]
Com_230_neg	Methylmalonic acid	C4 H6 O4	LMFA01170118	Methylmalonic acid	2-methyl-propanedioic acid	_	Fatty Acyls [FA]	Fatty Acids and Conjugates [FA01]	Dicarboxylic acids [FA0117]
Com_106_neg	Mesaconic acid	C5 H6 O4	LMFA01170116	Mesaconic acid	2-methyl-2E-butenedioic acid	_	Fatty Acyls [FA]	Fatty Acids and Conjugates [FA01]	Dicarboxylic acids [FA0117]
Com_367_neg	Ursolic acid	C30 H48 O3	LMPR0106180007	ursolic acid	3beta-hydroxyurs-12-en-28-oic acid	(3beta)-3-hydroxyurs-12-en-28-oic acid; Ursolic acid; malol; prunol; urson	Prenol Lipids [PR]	Isoprenoids [PR01]	C30 isoprenoids (triterpenes) [PR0106]
Com_1018_neg	9-HpOTrE	C18 H30 O4	LMFA02000108	9-HpOTrE	9-hydroperoxy-10E,12,15Z-octadecatrienoic acid	_	Fatty Acyls [FA]	Octadecanoids [FA02]	Other Octadecanoids [FA0200]
Com_1770_neg	9-Hotre	C18 H30 O3	LMFA02000024	9S-HOTrE	9S-hydroxy-10E,12Z,15Z-octadecatrienoic acid	9-HOTrE	Fatty Acyls [FA]	Octadecanoids [FA02]	Other Octadecanoids [FA0200]
Com_156_neg	Oxoadipic acid	C6 H8 O5	LMFA01170121	Oxoadipic acid	2-oxo-hexanedioic acid	_	Fatty Acyls [FA]	Fatty Acids and Conjugates [FA01]	Dicarboxylic acids [FA0117]
Com_406_neg	Piceatannol	C14 H12 O4	LMPK13090006	Piceatannol	_	3,3',4'5-tetrahydroxystilbene	Polyketides [PK]	Aromatic polyketides [PK13]	Diphenyl ethers, biphenyls, dibenzyls and stilbenes [PK1309]

## Sheet: meta_pos_lipidmaps_anno
Table S6 Metabolite annotation using the KEGG, Lipidmaps, and HMDB databases.
ID	Name	Formula	Lipidmaps_ID	COMMON_NAME	SYSTEMATIC_NAME	SYNONYMS	CATEGORY	MAIN_CLASS	SUB_CLASS
Com_2553_pos	Pantothenol	C9 H19 N O4	LMFA08020198	Pantothenol	(2R)-2,4-dihydroxy-N-(3-hydroxypropyl)-3,3-dimethylbutanamide	_	Fatty Acyls [FA]	Fatty amides [FA08]	N-acyl amines [FA0802]
Com_2179_pos	Sebacic acid	C10 H18 O4	LMFA01170006	Sebacic acid	Decanedioic acid	Iponic acid; Ipomic acid	Fatty Acyls [FA]	Fatty Acids and Conjugates [FA01]	Dicarboxylic acids [FA0117]
Com_571_pos	Isorhamnetin	C16 H12 O7	LMPK12110002	Isorhamnetin	_	_	Polyketides [PK]	Flavonoids [PK12]	Flavones and Flavonols [PK1211]
Com_4912_pos	Formononetin	C16 H12 O4	LMPK12050037	Formononetin	_	_	Polyketides [PK]	Flavonoids [PK12]	Isoflavonoids [PK1205]
Com_3623_pos	Butein	C15 H12 O5	LMPK12120111	Butein	_	_	Polyketides [PK]	Flavonoids [PK12]	Chalcones and dihydrochalcones [PK1212]
Com_6359_pos	Vitamin A	C20 H30 O	LMPR01090001	Retinol	Retinol	Vitamin A	Prenol Lipids [PR]	Isoprenoids [PR01]	Retinoids [PR0109]
Com_6207_pos	Loureirin B	C18 H20 O5	LMPK12120604	Loureirin B	_	_	Polyketides [PK]	Flavonoids [PK12]	Chalcones and dihydrochalcones [PK1212]
Com_6728_pos	7-Methoxyflavone	C16 H12 O3	LMPK12110021	_	7-Methoxyflavone	_	Polyketides [PK]	Flavonoids [PK12]	Flavones and Flavonols [PK1211]
Com_8158_pos	Psoralidin	C20 H16 O5	LMPK12090007	Psoralidin	3,9-Dihydroxy-2-prenylcoumestan	_	Polyketides [PK]	Flavonoids [PK12]	Coumestan flavonoids [PK1209]
Com_2779_pos	Hesperetin	C16 H14 O6	LMPK12140003	Hesperetin	_	_	Polyketides [PK]	Flavonoids [PK12]	Flavanones [PK1214]
Com_9212_pos	Icariin	C33 H40 O15	LMPK12112009	Icariin	_	_	Polyketides [PK]	Flavonoids [PK12]	Flavones and Flavonols [PK1211]
Com_8835_pos	Cucurbitacin I	C30 H42 O7	LMST01010110	Cucurbitacin I	_	_	Sterol Lipids [ST]	Sterols [ST01]	Cholesterol and derivatives [ST0101]
Com_6596_pos	14,15-Dehydrocrepenynic acid	C18 H28 O2	LMFA01031062	14,15-Dehydrocrepenynic acid	9Z,14Z-Octadecadien-12-ynoic acid	9,14-Octadecadien-12-ynoic acid, (9Z,14Z)-; 9,14-Octadecadien-12-ynoic acid, (Z,Z)-; Crepenynic acid, 14,15-dehydro-; Dehydrocrepenynic acid	Fatty Acyls [FA]	Fatty Acids and Conjugates [FA01]	Unsaturated fatty acids [FA0103]
Com_1_pos	Oleamide	C18 H35 N O	LMFA08010004	Oleamide	9Z-octadecenamide	Oleic acid amide	Fatty Acyls [FA]	Fatty amides [FA08]	Primary amides [FA0801]
Com_1809_pos	1,4-dihydroxyheptadec-16-en-2-yl acetate	C19 H36 O4	LMFA05000641	Avocadene 2-acetate	1,4-dihydroxyheptadec-16-en-2-yl acetate	_	Fatty Acyls [FA]	Fatty alcohols [FA05]	_
Com_3876_pos	Ergocalciferol	C28 H44 O	LMST03010001	Vitamin D2	(5Z,7E,22E)-(3S)-9,10-seco-5,7,10(19),22-ergostatetraen-3-ol	Ergocalciferol	Sterol Lipids [ST]	Secosteroids [ST03]	Vitamin D2 and derivatives [ST0301]
Com_35_pos	Stearamide	C18 H37 N O	LMFA08010003	Stearamide	Octadecanamide	_	Fatty Acyls [FA]	Fatty amides [FA08]	Primary amides [FA0801]
Com_10714_pos	Butyric acid	C4 H8 O2	LMFA01010004	Butyric acid	Butanoic acid	Butanoate; C4:0; Ethylacetic acid	Fatty Acyls [FA]	Fatty Acids and Conjugates [FA01]	Straight chain fatty acids [FA0101]
Com_122_pos	Trifolin	C21 H20 O11	LMPK12111663	Trifolin	_	_	Polyketides [PK]	Flavonoids [PK12]	Flavones and Flavonols [PK1211]
Com_6865_pos	Pinocembrin	C15 H12 O4	LMPK12140214	Pinocembrin	_	_	Polyketides [PK]	Flavonoids [PK12]	Flavanones [PK1214]
Com_3978_pos	Kumatakenin	C17 H14 O6	LMPK12112690	Kumatakenin	5,4'-Dihydroxy-3,7-dimethoxyflavone	Kumatakillin	Polyketides [PK]	Flavonoids [PK12]	Flavones and Flavonols [PK1211]
Com_9687_pos	Methylmalonic Acid	C4 H6 O4	LMFA01170118	Methylmalonic acid	2-methyl-propanedioic acid	_	Fatty Acyls [FA]	Fatty Acids and Conjugates [FA01]	Dicarboxylic acids [FA0117]
Com_4957_pos	Mesterolone	C20 H32 O2	LMST02020107	Mesterolone	_	_	Sterol Lipids [ST]	Steroids [ST02]	C19 steroids (androgens) and derivatives [ST0202]
Com_9650_pos	Quercitrin	C21 H20 O11	LMPK12112171	Quercitrin	_	Quercetin 3-O-rhamnopyranoside	Polyketides [PK]	Flavonoids [PK12]	Flavones and Flavonols [PK1211]
Com_1045_pos	Betulin	C30 H50 O2	LMPR0106140005	Betulin	Lup-20(29)-ene-3beta,28-diol	_	Prenol Lipids [PR]	Isoprenoids [PR01]	C30 isoprenoids (triterpenes) [PR0106]
Com_206_pos	Miquelianin	C21 H18 O13	LMPK12112173	Miquelianin	_	_	Polyketides [PK]	Flavonoids [PK12]	Flavones and Flavonols [PK1211]
Com_13_pos	Hexadecanamide	C16 H33 N O	LMFA08010009	Palmitamide	Hexadecanamide	_	Fatty Acyls [FA]	Fatty amides [FA08]	Primary amides [FA0801]
Com_1658_pos	Stigmasterol	C29 H48 O	LMST01040123	Stigmasterol	stigmasta-5,22E-dien-3beta-ol	_	Sterol Lipids [ST]	Sterols [ST01]	Stigmasterols and C24-ethyl derivatives [ST0104]
Com_5873_pos	Eupatilin	C18 H16 O7	LMPK12111228	Eupatilin	_	_	Polyketides [PK]	Flavonoids [PK12]	Flavones and Flavonols [PK1211]
Com_3253_pos	Suberic acid	C8 H14 O4	LMFA01170001	Suberic acid	1,8-octanedioic acid	Cork acid	Fatty Acyls [FA]	Fatty Acids and Conjugates [FA01]	Dicarboxylic acids [FA0117]
Com_996_pos	Oleanolic acid	C30 H48 O3	LMPR0106150004	oleanolic acid	3beta-hydroxyolean-12-en-28-oic acid	Astrantiagenin C; Caryophyllin; Giganteumgenin C; Oleanic acid; Virgaureagenin B	Prenol Lipids [PR]	Isoprenoids [PR01]	C30 isoprenoids (triterpenes) [PR0106]
Com_4458_pos	Syringetin	C17 H14 O8	LMPK12112498	Syringetin	_	_	Polyketides [PK]	Flavonoids [PK12]	Flavones and Flavonols [PK1211]
Com_169_pos	Kaempferol	C15 H10 O6	LMPK12110003	Kaempferol	_	_	Polyketides [PK]	Flavonoids [PK12]	Flavones and Flavonols [PK1211]
Com_2767_pos	Polypodine B	C27 H44 O8	LMST01010198	polypodine B	(2beta,3beta,5beta,22R)-2,3,5,14,20,22,25-heptahydroxycholest-7-en-6-one	2beta,3beta,5beta,14,20,22R,25-heptahydroxycholest-7-en-6-one; Polypodine B	Sterol Lipids [ST]	Sterols [ST01]	Cholesterol and derivatives [ST0101]
Com_596_pos	Prunin	C21 H22 O10	LMPK12140237	Prunin	_	_	Polyketides [PK]	Flavonoids [PK12]	Flavanones [PK1214]
Com_6115_pos	Galangin	C15 H10 O5	LMPK12111653	Galangin	3,5,7-Trihydroxyflavone	Norizalpinin	Polyketides [PK]	Flavonoids [PK12]	Flavones and Flavonols [PK1211]
Com_469_pos	Avicularin	C20 H18 O11	LMPK12112167	Avicularin	_	Quercetin 3-alpha-L-arabinofuranoside	Polyketides [PK]	Flavonoids [PK12]	Flavones and Flavonols [PK1211]
Com_6300_pos	Biochanin A	C16 H12 O5	LMPK12050229	Biochanin A	5,7-Dihydroxy-4'-methoxyisoflavone	Pratensol	Polyketides [PK]	Flavonoids [PK12]	Isoflavonoids [PK1205]
Com_9973_pos	Linoleic acid	C18 H32 O2	LMFA01030120	Linoleic acid	9Z,12Z-octadecadienoic acid	cis-9, cis-12-octadecadienoic acid; cis,cis-Linoleic acid; cis,cis-9,12-octadecadienoic acid; Linoleate; 9Z,12Z-Linoleic acid; Telfairic acid; C18:2n-6,9; Linolic acid; Leinolic acid	Fatty Acyls [FA]	Fatty Acids and Conjugates [FA01]	Unsaturated fatty acids [FA0103]
Com_2285_pos	Thromboxane B2	C20 H34 O6	LMFA03030002	TXB2	9S,11,15S-trihydroxy-thromboxa-5Z,13E-dien-1-oic acid	Thromboxane B2	Fatty Acyls [FA]	Eicosanoids [FA03]	Thromboxanes [FA0303]
Com_6809_pos	Azelaic Acid	C9 H16 O4	LMFA01170054	Azelaic acid	Nonanedioic acid	_	Fatty Acyls [FA]	Fatty Acids and Conjugates [FA01]	Dicarboxylic acids [FA0117]
Com_4289_pos	Yamogenin	C27 H42 O3	LMST01080045	Yamogenin	(25S)-spirost-5-en-3beta-ol	_	Sterol Lipids [ST]	Sterols [ST01]	Spirostanols and derivatives [ST0108]
Com_6708_pos	Hyperin	C21 H20 O12	LMPK12112041	Hyperin	_	_	Polyketides [PK]	Flavonoids [PK12]	Flavones and Flavonols [PK1211]
Com_3008_pos	Phloretin	C15 H14 O5	LMPK12120525	Phloretin	_	_	Polyketides [PK]	Flavonoids [PK12]	Chalcones and dihydrochalcones [PK1212]
Com_3153_pos	Daidzein	C15 H10 O4	LMPK12050038	Daidzein	_	_	Polyketides [PK]	Flavonoids [PK12]	Isoflavonoids [PK1205]
Com_5033_pos	Methyl jasmonate	C13 H20 O3	LMFA02020010	Methyl jasmonate	methyl 2-((1R,2R)-3-oxo-2-pent-2Z-enyl)cyclopentyl)acetate	_	Fatty Acyls [FA]	Octadecanoids [FA02]	Jasmonic acids [FA0202]
Com_1108_pos	Rutin	C27 H30 O16	LMPK12112098	Rutin	3,3',4',5,7-Pentahydroxyflavone 3-rutinoside	3-Rutinosylquercetin	Polyketides [PK]	Flavonoids [PK12]	Flavones and Flavonols [PK1211]
Com_1727_pos	Arachidonic acid	C20 H32 O2	LMFA01030001	Arachidonic acid	5Z,8Z,11Z,14Z-eicosatetraenoic acid	5Z,8Z,11Z,14Z-icosatetraenoic acid; AA; Arachidonate; cis-5,8,11,14-Eicosatetraenoic acid; (all-Z)-5,8,11,14-Eicosatetraenoic acid; all-cis-5,8,11,14-Eicosatetraenoic acid	Fatty Acyls [FA]	Fatty Acids and Conjugates [FA01]	Unsaturated fatty acids [FA0103]
Com_3014_pos	Naringenin	C15 H12 O5	LMPK12140001	Naringenin	_	_	Polyketides [PK]	Flavonoids [PK12]	Flavanones [PK1214]
Com_299_pos	Quercetin	C15 H10 O7	LMPK12110004	Quercetin	_	_	Polyketides [PK]	Flavonoids [PK12]	Flavones and Flavonols [PK1211]
Com_242_pos	Resveratrol	C14 H12 O3	LMPK13090005	Resveratrol	_	3,4',5-trihydroxystilbene	Polyketides [PK]	Aromatic polyketides [PK13]	Diphenyl ethers, biphenyls, dibenzyls and stilbenes [PK1309]
Com_2226_pos	Geranic acid	C10 H16 O2	LMFA01030784	Geranic acid	3,7-Dimethyl-2E,6-octadienoic acid	(2E)-3,7-di颅methyl颅octa-2,6-di颅enoic acid	Fatty Acyls [FA]	Fatty Acids and Conjugates [FA01]	Unsaturated fatty acids [FA0103]
